# Supplementary material for: Early transcriptional responses to human enteric fever challenge
Source: Infect Immun. 2023 Sep 19;91(10):e00108-23. doi: 10.1128/iai.00108-23 (PMC10581002; doi:10.1128/iai.00108-23)
Supplement: Supplemental Document 1 — Differential gene expression results for each individual dataset. [file iai.00108-23-s0001.xlsx]

## Sheet: SupplementaryDocument1
Supplementary Document 1: Differential gene expression results for each individual dataset
Ensembl_id	hgnc_symbol	Typhoid dose-finding study/Typhoid oral vaccine trial			Typhoid parenteral vaccine trial			Paratyphoid dose-finding study			Circadian
		logFC	P.Value	adj.P.Val	logFC	P.Value	adj.P.Val	logFC	P.Value	adj.P.Val
ENSG00000000003	TSPAN6	NA	NA	NA	-0.0706393	0.464802	0.756936	-0.0594489	0.711723	0.905064	Circadian
ENSG00000000419	DPM1	-0.0250075	0.65226	0.786941	-0.00447522	0.853181	0.948739	0.0971386	0.00743622	0.111192	Circadian
ENSG00000000457	SCYL3	-0.0316958	0.67695	0.805945	0.0326429	0.190786	0.511941	0.038405	0.28724	0.671007	Circadian
ENSG00000000460	C1orf112	NA	NA	NA	0.0361067	0.478737	0.766033	-0.106841	0.151075	0.521514
ENSG00000000938	FGR	0.133884	0.0288066	0.0953628	-0.0291469	0.530098	0.801129	0.137056	0.0454123	0.293807	Circadian
ENSG00000000971	CFH	-0.155993	0.0428584	0.126158	0.0286854	0.783327	0.924295	-0.0527619	0.743685	0.916708	Circadian
ENSG00000001036	FUCA2	-0.138873	0.0245131	0.0850949	-0.0475877	0.280871	0.611897	-0.0315644	0.649601	0.878388	Circadian
ENSG00000001084	GCLC	-0.0125518	0.873013	0.932009	-0.0932144	0.0103498	0.108062	-0.0601515	0.253944	0.641978	Circadian
ENSG00000001167	NFYA	0.0355536	0.615045	0.759756	0.025476	0.456911	0.752431	0.0550972	0.27076	0.658735	Circadian
ENSG00000001460	STPG1	0.00764182	0.91864	0.954653	0.098782	0.0505983	0.270804	0.0203442	0.785798	0.934532	Circadian
ENSG00000001461	NIPAL3	-0.142198	0.0302357	0.0983904	0.102096	0.0093159	0.101032	0.0190984	0.74089	0.916007	Circadian
ENSG00000001497	LAS1L	-0.16173	0.00507566	0.0268043	-0.0147012	0.572944	0.826945	-0.0164875	0.66998	0.888243
ENSG00000001561	ENPP4	-0.125276	0.16961	0.331274	-0.084533	0.204275	0.529691	-0.109732	0.264393	0.652724
ENSG00000001617	NA	0.0847335	0.22504	0.398291	NA	NA	NA	NA	NA	NA	Circadian
ENSG00000001626	NA	-0.139008	0.0512277	0.14303	NA	NA	NA	NA	NA	NA	Circadian
ENSG00000001629	ANKIB1	0.00490458	0.90147	0.945193	-0.0126138	0.772072	0.918515	-0.0302645	0.635161	0.872187	Circadian
ENSG00000001630	CYP51A1	NA	NA	NA	0.106346	0.319419	0.649093	-0.0811266	0.59406	0.85501	Circadian
ENSG00000001631	KRIT1	0.0605261	0.304446	0.489004	-0.0211705	0.552037	0.81308	0.0400225	0.447015	0.780247	Circadian
ENSG00000002016	RAD52	NA	NA	NA	0.0704494	0.101594	0.379882	0.107104	0.0903037	0.414769	Circadian
ENSG00000002330	BAD	NA	NA	NA	0.0247429	0.652832	0.865074	0.00764383	0.927273	0.977874
ENSG00000002549	LAP3	NA	NA	NA	-0.0706234	0.497418	0.779366	-0.0138698	0.928363	0.977926
ENSG00000002587	HS3ST1	NA	NA	NA	-0.0948721	0.247809	0.578382	-0.0094925	0.944741	0.982043
ENSG00000002726	AOC1	NA	NA	NA	-0.185523	0.38375	0.703096	-0.15893	0.686068	0.894785	Circadian
ENSG00000002745	WNT16	NA	NA	NA	0.278297	0.00448038	0.0639978	0.207552	0.185514	0.569874	Circadian
ENSG00000002822	MAD1L1	-0.134494	0.115639	0.253334	0.0574574	0.234397	0.562229	-0.0171329	0.813103	0.943275	Circadian
ENSG00000002834	LASP1	NA	NA	NA	0.0210469	0.477513	0.765116	0.0971754	0.0272321	0.226493
ENSG00000002919	SNX11	0.0261975	0.587356	0.74031	0.0730159	0.0353251	0.22322	0.124937	0.0151256	0.163791
ENSG00000002933	TMEM176A	-0.306883	0.282989	0.465637	0.0918239	0.697089	0.886867	0.208559	0.596078	0.855705	Circadian
ENSG00000003056	M6PR	-0.110813	0.0481859	0.13688	-0.129511	0.00201992	0.0389375	-0.0694767	0.25694	0.64485
ENSG00000003096	KLHL13	NA	NA	NA	-0.271475	0.00361254	0.0560882	-0.148682	0.311667	0.691821	Circadian
ENSG00000003137	CYP26B1	0.067602	0.689939	0.815283	0.357033	0.473578	0.76308	0.0418626	0.951763	0.984589	Circadian
ENSG00000003147	ICA1	0.486795	4.32244e-05	0.000918312	-0.0158206	0.767668	0.91647	-0.109308	0.199323	0.587878	Circadian
ENSG00000003249	DBNDD1	-0.293503	0.0092525	0.0419502	-0.0247546	0.79538	0.928967	0.1385	0.347695	0.720027	Circadian
ENSG00000003393	ALS2	0.11754	0.0466717	0.134265	-0.00445186	0.903272	0.966711	-0.0173888	0.739452	0.915011
ENSG00000003400	CASP10	-0.200193	0.00234264	0.0153003	-0.0462859	0.160514	0.472998	-0.0462505	0.342274	0.715411
ENSG00000003402	CFLAR	0.239288	0.00438682	0.0240009	0.141173	0.00186823	0.0368221	0.211954	0.00174889	0.0501652	Circadian
ENSG00000003436	TFPI	0.202418	0.00713096	0.0347157	0.0885937	0.463796	0.756465	0.0395712	0.823701	0.945772	Circadian
ENSG00000003509	NDUFAF7	0.0830323	0.0620521	0.164651	-0.0103345	0.738338	0.90201	0.0752862	0.104963	0.443735
ENSG00000003756	RBM5	NA	NA	NA	0.0437636	0.169392	0.483987	0.137848	0.00385511	0.0769037
ENSG00000003987	MTMR7	NA	NA	NA	-0.0227703	0.788382	0.926358	0.0571015	0.629345	0.86976	Circadian
ENSG00000004059	ARF5	NA	NA	NA	0.00441297	0.894258	0.963776	-0.0114929	0.814847	0.943275	Circadian
ENSG00000004139	SARM1	NA	NA	NA	0.0344297	0.416336	0.725832	-0.0721926	0.275291	0.663047
ENSG00000004142	POLDIP2	NA	NA	NA	0.0013874	0.949793	0.984746	-0.037081	0.258633	0.645605
ENSG00000004399	PLXND1	-0.0151824	0.840103	0.913228	-0.0268981	0.550904	0.812564	-0.137444	0.0382084	0.270674
ENSG00000004455	AK2	-0.116738	0.020476	0.0750177	-0.0401483	0.0317425	0.211072	-0.0450852	0.102212	0.438541
ENSG00000004468	CD38	-0.147385	0.337033	0.522463	-0.0977277	0.201696	0.526368	-0.103629	0.344197	0.717008	Circadian
ENSG00000004478	FKBP4	NA	NA	NA	0.145891	0.000398499	0.0133502	0.107381	0.0776393	0.389113	Circadian
ENSG00000004487	KDM1A	NA	NA	NA	-0.0167662	0.427598	0.733526	-0.053831	0.0864146	0.407206
ENSG00000004534	RBM6	0.229411	9.02203e-05	0.00151111	0.062852	0.0647169	0.30653	0.141734	0.00531384	0.0931585	Circadian
ENSG00000004660	CAMKK1	NA	NA	NA	-0.203156	0.00164771	0.0338436	-0.010708	0.910239	0.973433	Circadian
ENSG00000004700	RECQL	0.119753	0.0165892	0.0640132	0.011272	0.843645	0.946262	-0.0155084	0.851126	0.954264	Circadian
ENSG00000004766	VPS50	0.187198	0.117604	0.256334	0.0361326	0.230221	0.557595	0.0374011	0.401147	0.756055	Circadian
ENSG00000004777	ARHGAP33	NA	NA	NA	-0.0106027	0.847202	0.947004	0.0414427	0.620497	0.866144
ENSG00000004779	NDUFAB1	-0.151852	0.0527077	0.146059	0.0141889	0.684337	0.881751	-0.0254103	0.633793	0.871608
ENSG00000004799	PDK4	-0.0470774	0.748545	0.855546	-0.0277927	0.790148	0.927439	-0.00751669	0.962154	0.987931	Circadian
ENSG00000004809	SLC22A16	-0.350072	0.00723009	0.0350445	-0.270844	0.00809208	0.0922427	-0.2777	0.19869	0.587458	Circadian
ENSG00000004838	ZMYND10	NA	NA	NA	0.0816026	0.310943	0.640971	0.240203	0.0352654	0.25881
ENSG00000004864	SLC25A13	0.0885132	0.403083	0.587577	-0.0797624	0.0122127	0.119727	-0.0359004	0.446391	0.780145
ENSG00000004866	ST7	-0.0353664	0.606866	0.753655	-0.025413	0.549278	0.811897	-0.0424515	0.510976	0.815456
ENSG00000004897	CDC27	0.351522	0.00170487	0.0121902	0.0336182	0.187754	0.508009	0.0164272	0.664072	0.886223
ENSG00000004939	SLC4A1	0.0398872	0.831239	0.907327	-0.18975	0.219474	0.547169	-0.242532	0.282214	0.667137	Circadian
ENSG00000004961	HCCS	0.0132103	0.742474	0.851591	-0.0297612	0.225168	0.552678	-0.0115997	0.753308	0.920043
ENSG00000004975	DVL2	-0.0529168	0.409052	0.592992	0.0124169	0.613487	0.846138	-0.0072466	0.843999	0.952023	Circadian
ENSG00000005007	UPF1	0.0389414	0.525819	0.690588	-0.0563983	0.00509801	0.0694567	0.00610395	0.835232	0.949213	Circadian
ENSG00000005020	SKAP2	0.329093	3.56307e-05	0.000804495	0.181138	0.000983312	0.0241286	0.264446	0.00108997	0.0373464	Circadian
ENSG00000005022	SLC25A5	-0.0860277	0.0501833	0.14121	-0.0493295	0.0914715	0.362208	-0.0631788	0.139417	0.504671	Circadian
ENSG00000005059	MCUB	-0.158598	0.0077553	0.0370238	0.00624067	0.82978	0.940809	0.00748035	0.861816	0.957172
ENSG00000005075	POLR2J	-0.052494	0.583663	0.737316	0.0730092	0.0716591	0.323562	0.0539104	0.377652	0.738777	Circadian
ENSG00000005100	DHX33	-0.0349716	0.502027	0.672076	-0.0367502	0.146757	0.451976	-0.0829815	0.0299575	0.237881	Circadian
ENSG00000005102	MEOX1	-0.12468	0.0725454	0.183014	0.0235741	0.809076	0.932564	-0.103853	0.453351	0.783722
ENSG00000005156	LIG3	-0.180423	0.0154873	0.0607118	0.0548288	0.0305084	0.206762	-0.0173578	0.636592	0.872605
ENSG00000005175	RPAP3	0.00774568	0.862709	0.926656	0.0379778	0.183572	0.502555	0.0722478	0.0894009	0.413001
ENSG00000005187	ACSM3	NA	NA	NA	-0.0583154	0.313513	0.642715	-0.0362075	0.662174	0.88488
ENSG00000005189	REXO5	NA	NA	NA	0.0557358	0.519909	0.794255	-0.0716022	0.559891	0.839986	Circadian
ENSG00000005194	CIAPIN1	-0.248059	8.61205e-06	0.000313628	-0.161913	5.75898e-08	1.11504e-05	-0.214134	1.90885e-06	0.000545059	Circadian
ENSG00000005206	SPPL2B	0.0382368	0.552634	0.712889	-0.144406	0.000755157	0.0201671	-0.0549219	0.384766	0.743225	Circadian
ENSG00000005238	FAM214B	0.183642	0.0298129	0.0974145	0.00418826	0.940392	0.980767	0.143517	0.0825893	0.39925	Circadian
ENSG00000005243	COPZ2	NA	NA	NA	0.0289926	0.706554	0.890171	0.0254858	0.844824	0.952023	Circadian
ENSG00000005249	PRKAR2B	NA	NA	NA	-0.0758113	0.435556	0.738606	0.0452829	0.751876	0.919259
ENSG00000005302	MSL3	-0.118571	0.0578963	0.156488	0.0344469	0.25795	0.590331	0.0981522	0.0298962	0.237833
ENSG00000005339	CREBBP	0.194763	8.71606e-06	0.000315886	0.0994814	0.0131235	0.125722	0.105989	0.0737974	0.379714	Circadian
ENSG00000005379	TSPOAP1	-0.00808335	0.933786	0.96341	-0.132511	0.0688695	0.318488	-0.0699478	0.507959	0.814392	Circadian
ENSG00000005381	MPO	-0.557031	0.00944029	0.0425927	-0.29887	0.0219561	0.172375	-0.430833	0.0853536	0.405106	Circadian
ENSG00000005436	GCFC2	-0.112103	0.314803	0.500525	-0.0228226	0.541533	0.808014	-0.0519402	0.350639	0.720216
ENSG00000005448	WDR54	-0.135654	0.0153007	0.0601504	0.0542731	0.264498	0.596708	-0.00725921	0.922733	0.977291	Circadian
ENSG00000005469	CROT	0.119663	0.176267	0.340024	0.0394176	0.279083	0.611328	-0.0247481	0.652465	0.880084	Circadian
ENSG00000005471	ABCB4	0.0876745	0.23732	0.412995	0.100128	0.173437	0.489387	0.220646	0.0580478	0.333737	Circadian
ENSG00000005483	KMT2E	0.255497	0.000131823	0.00198092	0.0995218	2.49389e-05	0.00172813	0.00799094	0.816397	0.943612	Circadian
ENSG00000005486	RHBDD2	-0.0610211	0.243626	0.420646	-0.0516244	0.0963628	0.371311	-0.0678004	0.14294	0.50836	Circadian
ENSG00000005513	SOX8	-0.154937	0.103472	0.234472	0.118051	0.130538	0.427367	0.135443	0.301739	0.681863	Circadian
ENSG00000005700	IBTK	-0.0879845	0.413337	0.596629	-0.0640185	0.0928729	0.364352	-0.0963632	0.0859768	0.406038	Circadian
ENSG00000005801	ZNF195	0.0172678	0.747202	0.85454	-0.0208803	0.43746	0.739928	0.0421949	0.294961	0.676487	Circadian
ENSG00000005810	MYCBP2	0.0716773	0.154337	0.310183	0.130802	0.00155815	0.0325628	-0.0448564	0.462994	0.789302	Circadian
ENSG00000005812	FBXL3	0.189513	0.0598104	0.160062	-0.00755396	0.838114	0.943936	0.14622	0.00779372	0.114008	Circadian
ENSG00000005844	ITGAL	-0.0551514	0.237522	0.413016	-0.00592548	0.822098	0.937951	-0.0656023	0.091418	0.415755
ENSG00000005882	PDK2	NA	NA	NA	0.0785421	0.0281119	0.197239	-0.0215512	0.6942	0.897528
ENSG00000005884	ITGA3	-0.07739	0.253469	0.432124	0.163121	0.00153161	0.0323671	0.0874077	0.250756	0.640243	Circadian
ENSG00000005889	ZFX	0.0736121	0.359275	0.544386	-0.0210347	0.729589	0.898305	-0.0233199	0.793045	0.937442	Circadian
ENSG00000005893	LAMP2	0.0477809	0.524141	0.689037	0.0119643	0.807076	0.932029	0.179229	0.0137052	0.155822	Circadian
ENSG00000005961	ITGA2B	0.408422	0.0243848	0.0848018	0.011434	0.928987	0.976686	-0.0284966	0.878531	0.963381	Circadian
ENSG00000006007	GDE1	0.0631134	0.444736	0.624952	-0.0012632	0.977496	0.994491	-0.0206376	0.754749	0.92046	Circadian
ENSG00000006015	REX1BD	-0.0523668	0.292605	0.475735	0.0215316	0.596108	0.839486	0.0390015	0.523341	0.822918	Circadian
ENSG00000006016	NA	0.0958427	0.00399321	0.0224453	NA	NA	NA	NA	NA	NA
ENSG00000006025	OSBPL7	0.0704226	0.167127	0.327904	0.00817998	0.825271	0.938845	-0.00465289	0.93289	0.979148
ENSG00000006062	MAP3K14	0.156089	0.0233994	0.0824857	0.0623107	0.000857933	0.0220884	0.0464567	0.0915871	0.416092
ENSG00000006125	AP2B1	NA	NA	NA	0.0774521	0.000875141	0.0222107	0.00457599	0.893016	0.967294
ENSG00000006194	ZNF263	-0.155851	0.0243618	0.0847733	-0.0396612	0.0813599	0.343659	-0.00347571	0.917269	0.975335	Circadian
ENSG00000006282	SPATA20	-0.155076	0.336558	0.521944	-0.181689	0.102219	0.38125	-0.0467807	0.788744	0.935887	Circadian
ENSG00000006327	TNFRSF12A	0.230303	0.0051096	0.0269451	-0.029963	0.669837	0.8736	0.0975781	0.370242	0.733237
ENSG00000006432	MAP3K9	-0.0179835	0.774372	0.871502	0.0384775	0.453967	0.750398	-0.0506722	0.473473	0.79362	Circadian
ENSG00000006451	RALA	-0.203381	2.63225e-05	0.000657469	0.0101142	0.695364	0.886784	-0.000989815	0.979376	0.993028
ENSG00000006453	BAIAP2L1	NA	NA	NA	0.110647	0.119573	0.410079	0.170849	0.123186	0.47683	Circadian
ENSG00000006459	KDM7A	0.0179598	0.809583	0.894518	0.0300316	0.498202	0.779769	0.134841	0.041382	0.281266	Circadian
ENSG00000006530	AGK	NA	NA	NA	-0.102308	0.00110805	0.0260511	-0.0453551	0.322833	0.702316
ENSG00000006534	ALDH3B1	NA	NA	NA	-0.0885927	0.105422	0.386305	-0.0990053	0.221741	0.613199	Circadian
ENSG00000006555	TTC22	NA	NA	NA	0.00135599	0.972147	0.992423	0.00464789	0.936877	0.980244	Circadian
ENSG00000006576	PHTF2	0.151942	0.0953319	0.221781	-0.000842477	0.984336	0.995838	0.00149399	0.981222	0.994057	Circadian
ENSG00000006607	FARP2	0.0210694	0.772814	0.870721	0.0321855	0.404664	0.716753	-0.010671	0.8513	0.954264	Circadian
ENSG00000006625	GGCT	-0.124276	0.0502192	0.14121	-0.00401199	0.927222	0.976043	-0.0591121	0.360315	0.725922	Circadian
ENSG00000006634	DBF4	0.167193	0.0253201	0.0869618	-0.042311	0.210581	0.537099	0.00243143	0.96101	0.987618
ENSG00000006638	TBXA2R	NA	NA	NA	-0.10447	0.0867525	0.353174	-0.163621	0.0925705	0.41833
ENSG00000006652	IFRD1	0.422809	5.11792e-06	0.000235509	0.114163	0.0351461	0.222789	0.299747	0.000216931	0.0136307	Circadian
ENSG00000006695	COX10	-0.266149	2.39871e-06	0.000150292	0.00793925	0.803999	0.93141	-0.0500234	0.301454	0.681831
ENSG00000006704	NA	-0.0817518	0.182488	0.347611	NA	NA	NA	NA	NA	NA	Circadian
ENSG00000006712	PAF1	-0.109796	0.0105941	0.0462437	0.0645432	0.0194595	0.161386	0.0436286	0.285288	0.66943
ENSG00000006715	VPS41	0.0624788	0.106185	0.238476	0.0290007	0.218125	0.545531	0.0396554	0.254948	0.643181
ENSG00000006740	ARHGAP44	NA	NA	NA	0.095851	0.441909	0.743294	0.0234665	0.873567	0.961767	Circadian
ENSG00000006744	ELAC2	-0.267949	0.000136842	0.00205078	-0.0319917	0.177091	0.494294	-0.0429475	0.222523	0.613767	Circadian
ENSG00000006756	ARSD	-0.140496	0.137742	0.285953	-0.0693376	0.187799	0.508026	-0.140783	0.0685538	0.364604	Circadian
ENSG00000006757	PNPLA4	NA	NA	NA	0.030409	0.556487	0.815407	-0.159315	0.0321555	0.247903	Circadian
ENSG00000006831	ADIPOR2	-0.0722023	0.0732786	0.18436	-0.0619524	0.000888409	0.0223648	-0.0361708	0.185701	0.570314
ENSG00000006837	NA	-0.239088	1.03978e-05	0.000353722	NA	NA	NA	NA	NA	NA
ENSG00000007038	PRSS21	-0.0249024	0.783942	0.878522	-0.31403	0.036057	0.225114	-0.272561	0.288675	0.672053	Circadian
ENSG00000007047	MARK4	-0.00389149	0.953564	0.974479	-0.0221976	0.444544	0.744735	-0.0458817	0.292839	0.674985
ENSG00000007080	CCDC124	-0.014787	0.842705	0.914443	0.00219891	0.960678	0.988301	-0.0828328	0.220678	0.611253	Circadian
ENSG00000007129	CEACAM21	-0.0689934	0.36075	0.545708	0.0364881	0.526736	0.798921	-0.00931047	0.914027	0.974045
ENSG00000007168	PAFAH1B1	-0.104545	0.00977114	0.0436481	0.00439	0.846237	0.947004	0.0246023	0.461687	0.788032
ENSG00000007171	NA	-0.0258465	0.721192	0.837609	NA	NA	NA	NA	NA	NA	Circadian
ENSG00000007202	KIAA0100	0.146563	0.114309	0.251325	0.0241685	0.342424	0.670583	-0.0485335	0.198913	0.587695	Circadian
ENSG00000007237	GAS7	-0.0491102	0.478486	0.652615	-0.0523249	0.29762	0.627155	-0.0246248	0.738252	0.914377
ENSG00000007255	TRAPPC6A	-0.383224	2.1969e-07	3.8979e-05	-0.124572	0.0060983	0.0776501	-0.173973	0.0122668	0.147358	Circadian
ENSG00000007264	MATK	-0.145548	0.0801248	0.196589	-0.0548535	0.429637	0.734391	-0.0831699	0.41969	0.766234	Circadian
ENSG00000007312	CD79B	-0.19549	0.0646106	0.169233	0.211169	0.00169788	0.0345506	0.160503	0.102575	0.438819	Circadian
ENSG00000007314	SCN4A	NA	NA	NA	-0.00745755	0.948838	0.984375	0.236082	0.189756	0.57634	Circadian
ENSG00000007341	ST7L	0.0249258	0.679821	0.808061	0.0818518	0.0421384	0.245048	0.11909	0.0392026	0.273649	Circadian
ENSG00000007350	TKTL1	-0.183723	0.028454	0.0946761	-0.0185371	0.847436	0.947004	-0.0185398	0.887159	0.965556	Circadian
ENSG00000007376	RPUSD1	-0.227643	1.4434e-06	0.000109639	-0.00481734	0.897683	0.96461	-0.0465432	0.426783	0.768637	Circadian
ENSG00000007392	LUC7L	0.207305	0.00406143	0.0227023	-0.00952644	0.830778	0.941044	0.142636	0.0309922	0.242738
ENSG00000007402	CACNA2D2	-0.0569744	0.527975	0.692798	0.0254758	0.755938	0.910167	-0.123062	0.327684	0.704552	Circadian
ENSG00000007516	BAIAP3	NA	NA	NA	0.0104452	0.920886	0.973918	0.14341	0.358715	0.72514	Circadian
ENSG00000007520	TSR3	-0.130382	0.0781848	0.193413	-0.00771463	0.817713	0.936094	-0.0125465	0.806435	0.940437	Circadian
ENSG00000007541	PIGQ	-0.0538322	0.428112	0.610095	0.023099	0.599984	0.840958	-0.0229196	0.730936	0.912044
ENSG00000007545	CRAMP1	NA	NA	NA	-0.0653387	0.0116637	0.116513	-0.0234316	0.534	0.827135
ENSG00000007923	DNAJC11	0.0759739	0.258127	0.437614	-0.0358811	0.205645	0.531824	-0.026659	0.521738	0.822199	Circadian
ENSG00000007944	MYLIP	0.0634664	0.134702	0.28207	0.11833	0.00171547	0.0347475	0.137319	0.0140773	0.158673	Circadian
ENSG00000007968	E2F2	-0.00116459	0.994241	0.996757	-0.00848642	0.909393	0.969525	0.0156023	0.888534	0.965778	Circadian
ENSG00000008018	PSMB1	-0.0313211	0.423622	0.605785	-0.0127249	0.593668	0.83814	0.0344494	0.328841	0.70479	Circadian
ENSG00000008056	SYN1	NA	NA	NA	-0.0366319	0.752605	0.90848	0.111514	0.491286	0.805613	Circadian
ENSG00000008083	JARID2	0.17446	2.72952e-05	0.000671184	0.0328296	0.285016	0.615471	0.080898	0.0762203	0.385968	Circadian
ENSG00000008086	CDKL5	NA	NA	NA	0.0622592	0.198384	0.522699	0.184679	0.00706397	0.107893	Circadian
ENSG00000008118	NA	0.16686	0.314228	0.499754	NA	NA	NA	NA	NA	NA	Circadian
ENSG00000008128	CDK11A	NA	NA	NA	0.12594	0.149097	0.455559	0.186784	0.152179	0.523129
ENSG00000008130	NADK	NA	NA	NA	0.0908327	0.109643	0.392059	0.305153	0.00034354	0.0187946	Circadian
ENSG00000008226	DLEC1	0.0887062	0.135406	0.283228	-0.153359	0.0190448	0.159506	-0.0115172	0.900698	0.970187	Circadian
ENSG00000008256	CYTH3	0.126246	0.09868	0.227329	-0.0234246	0.6023	0.841419	-0.0393811	0.557895	0.838393
ENSG00000008277	ADAM22	NA	NA	NA	0.192792	0.00322018	0.0522556	0.00565824	0.951124	0.984242
ENSG00000008282	SYPL1	-0.128135	0.0285814	0.0949271	-0.0430095	0.173307	0.489293	0.0497572	0.28623	0.669801	Circadian
ENSG00000008283	CYB561	0.058222	0.409186	0.593022	0.114583	0.0145948	0.134872	0.078903	0.257025	0.64485
ENSG00000008294	SPAG9	0.240445	0.000320734	0.00361111	0.0683206	0.145643	0.450549	0.170793	0.0151287	0.163791
ENSG00000008300	CELSR3	-0.0610687	0.563468	0.720663	0.00222733	0.971215	0.992276	-0.0256795	0.805245	0.940437	Circadian
ENSG00000008311	AASS	0.0415481	0.443294	0.6234	0.214179	0.0356035	0.223927	0.0706624	0.626397	0.869129	Circadian
ENSG00000008323	PLEKHG6	NA	NA	NA	0.0736599	0.475516	0.764008	0.400299	0.0116084	0.142571	Circadian
ENSG00000008324	SS18L2	-0.168833	0.000218711	0.00279275	-0.0207511	0.536838	0.80639	0.0481186	0.340495	0.713386	Circadian
ENSG00000008382	MPND	NA	NA	NA	-0.0687323	0.107329	0.389007	-0.0566162	0.349483	0.720179	Circadian
ENSG00000008394	MGST1	-0.209402	0.0232094	0.08192	-0.0304552	0.613556	0.846138	0.0110174	0.911546	0.973715
ENSG00000008405	CRY1	-0.121691	0.28734	0.470139	-0.0491386	0.183561	0.502555	-0.0157627	0.769051	0.928144
ENSG00000008438	PGLYRP1	0.236333	0.14167	0.29149	0.309795	0.00704658	0.0843411	0.418857	0.0226847	0.20646	Circadian
ENSG00000008441	NFIX	0.0325629	0.834822	0.909694	-0.0705428	0.531786	0.802532	-0.0897626	0.59317	0.854897	Circadian
ENSG00000008513	ST3GAL1	-0.0383538	0.474599	0.64971	-0.0130566	0.645735	0.862771	-0.0565832	0.181253	0.56449
ENSG00000008516	MMP25	0.406878	0.000245036	0.00302949	0.158381	0.0423269	0.24528	0.313051	0.00745162	0.111192
ENSG00000008517	IL32	-0.248499	0.00397754	0.0224027	0.0475973	0.480459	0.767126	-0.0657108	0.50434	0.812037
ENSG00000008710	PKD1	0.00290704	0.976846	0.986994	0.0355582	0.275433	0.609368	-0.0377932	0.43	0.769906	Circadian
ENSG00000008735	MAPK8IP2	0.00988588	0.863833	0.927605	0.0206096	0.841333	0.945101	0.303587	0.0771335	0.387483
ENSG00000008838	MED24	-0.112489	0.0603592	0.161307	0.0214503	0.314539	0.64368	-0.0276438	0.382294	0.741297
ENSG00000008853	RHOBTB2	-0.109646	0.101273	0.231046	0.0763305	0.0608797	0.297255	0.0705819	0.253668	0.641897	Circadian
ENSG00000008869	HEATR5B	-0.0569552	0.199402	0.368746	-0.0439586	0.296063	0.625977	-0.0661206	0.283349	0.667725	Circadian
ENSG00000008952	SEC62	-0.0711973	0.207087	0.377854	-0.0662595	0.218948	0.546518	-0.0434849	0.583862	0.850579	Circadian
ENSG00000008988	RPS20	-0.170345	0.00300123	0.0182861	0.0879059	0.0878753	0.355989	-0.0456193	0.548228	0.833364	Circadian
ENSG00000009307	CSDE1	0.288997	8.04849e-05	0.00139248	-0.03922	0.0901619	0.360922	-0.043627	0.202659	0.591751
ENSG00000009335	UBE3C	-0.0686004	0.193598	0.361326	-0.0691777	0.0354539	0.223476	-0.0630578	0.191656	0.578489	Circadian
ENSG00000009413	REV3L	-0.0434829	0.601445	0.750399	0.0497024	0.31319	0.642715	-0.00719575	0.919513	0.976223	Circadian
ENSG00000009694	TENM1	-0.0982523	0.264615	0.445444	-0.00151374	0.98687	0.996063	-0.145309	0.257685	0.645423	Circadian
ENSG00000009709	NA	-0.0757503	0.399353	0.5842	NA	NA	NA	NA	NA	NA	Circadian
ENSG00000009724	MASP2	NA	NA	NA	-0.0128224	0.860897	0.95115	0.0813781	0.42929	0.769516	Circadian
ENSG00000009780	FAM76A	NA	NA	NA	-0.013463	0.577824	0.830346	0.0183508	0.615496	0.863925
ENSG00000009790	TRAF3IP3	0.372872	9.6831e-06	0.000341361	0.0620067	0.0207036	0.167332	0.0808672	0.0418284	0.282128
ENSG00000009830	POMT2	0.127958	0.071016	0.180345	0.0388127	0.340835	0.668679	0.08478	0.158529	0.532973
ENSG00000009844	VTA1	-0.194994	0.0279429	0.0933676	-0.0245317	0.330825	0.661217	0.034055	0.363243	0.728792
ENSG00000009954	BAZ1B	-0.0832048	0.125957	0.269041	0.0503312	0.0552902	0.283187	-0.0485587	0.210259	0.600837	Circadian
ENSG00000010017	RANBP9	0.107888	0.10976	0.244033	0.0360557	0.200507	0.524929	0.0523716	0.209635	0.600403	Circadian
ENSG00000010030	ETV7	NA	NA	NA	0.133286	0.464356	0.756892	0.221253	0.428516	0.769272
ENSG00000010072	SPRTN	-0.0405594	0.459383	0.637317	-0.0815277	0.0115902	0.116002	-0.0385519	0.397519	0.753706
ENSG00000010165	EEF1AKNMT	-0.172151	0.000154997	0.00221684	0.0296469	0.219276	0.54688	-0.0481126	0.182722	0.566978
ENSG00000010219	DYRK4	NA	NA	NA	0.0113091	0.758293	0.911004	0.0337535	0.533315	0.827129
ENSG00000010244	ZNF207	-0.14781	0.000158997	0.0022535	0.0157647	0.528913	0.800421	0.0912883	0.0147097	0.161795
ENSG00000010256	UQCRC1	-0.13942	0.00632027	0.0316156	-0.0138625	0.707487	0.890233	-0.0672333	0.216681	0.608806	Circadian
ENSG00000010270	STARD3NL	0.0170369	0.795022	0.885043	0.0138342	0.624678	0.85184	0.0616009	0.146608	0.514146	Circadian
ENSG00000010278	CD9	0.17597	0.222292	0.394625	-0.195803	0.0312376	0.209727	-0.132266	0.366654	0.731332	Circadian
ENSG00000010292	NCAPD2	-0.129402	0.126977	0.270646	0.0114818	0.701086	0.888177	-0.0314869	0.477636	0.796041	Circadian
ENSG00000010295	IFFO1	0.145821	0.00524038	0.0274851	-0.111934	0.00516435	0.0699525	0.019304	0.742911	0.916585
ENSG00000010310	GIPR	NA	NA	NA	-0.0888666	0.318917	0.648474	-0.0905988	0.484622	0.801461	Circadian
ENSG00000010318	PHF7	-0.0680108	0.200385	0.369823	-0.0769806	0.0463864	0.258873	-0.14788	0.0126887	0.149923
ENSG00000010319	SEMA3G	NA	NA	NA	-0.304702	0.0063467	0.0790155	-0.375857	0.0161674	0.169175
ENSG00000010322	NISCH	-0.0400039	0.426979	0.609028	-0.0229901	0.338462	0.667227	-0.00295579	0.933435	0.979338
ENSG00000010327	STAB1	-0.0670181	0.463184	0.640248	-0.108298	0.11134	0.395342	-0.0477503	0.625273	0.868941	Circadian
ENSG00000010361	FUZ	0.102055	0.130886	0.27606	0.1171	0.0325631	0.213564	0.170829	0.0262788	0.222786
ENSG00000010404	IDS	NA	NA	NA	0.0494089	0.175063	0.491551	0.141917	0.0087411	0.121526	Circadian
ENSG00000010539	ZNF200	0.10398	0.107379	0.240524	0.118599	0.0020688	0.0395419	0.220056	9.76677e-05	0.00820597	Circadian
ENSG00000010610	CD4	-0.224737	0.000360415	0.0039388	-0.0262198	0.411054	0.722354	-0.0732872	0.11996	0.470641
ENSG00000010626	LRRC23	-0.275228	0.0172413	0.0658423	0.0359883	0.54437	0.808943	0.0634376	0.494509	0.80638
ENSG00000010671	BTK	-0.0233184	0.610411	0.756195	0.00644917	0.854391	0.94908	0.0464925	0.370917	0.733237
ENSG00000010704	HFE	NA	NA	NA	0.0898338	0.0366092	0.226676	0.0817793	0.197064	0.58485	Circadian
ENSG00000010803	SCMH1	-0.117521	0.0215049	0.0778868	-0.0602133	0.0766301	0.334407	-0.125169	0.0124745	0.148632
ENSG00000010810	FYN	-0.13921	0.00472047	0.0253634	-0.084972	0.00259924	0.0456444	-0.0847119	0.0409021	0.28004	Circadian
ENSG00000010818	HIVEP2	0.0346774	0.63636	0.775179	0.178326	0.00496969	0.0686578	0.0362009	0.698636	0.899723	Circadian
ENSG00000011007	ELOA	-0.0879152	0.0893063	0.211445	-0.0220222	0.331876	0.661742	-0.0688646	0.0415434	0.281584
ENSG00000011009	LYPLA2	-0.160292	0.0138325	0.0559765	0.0236267	0.494623	0.777482	-0.00102588	0.984055	0.995141
ENSG00000011021	CLCN6	-0.106688	0.0593005	0.159081	0.0623718	0.0435967	0.250215	0.0793165	0.0804707	0.396066	Circadian
ENSG00000011028	MRC2	NA	NA	NA	-0.213553	0.0599386	0.294679	-0.0630771	0.724578	0.910286	Circadian
ENSG00000011052	NA	-0.272243	0.000751402	0.00678587	NA	NA	NA	NA	NA	NA	Circadian
ENSG00000011083	NA	-0.208688	0.00248511	0.0159306	NA	NA	NA	NA	NA	NA	Circadian
ENSG00000011105	TSPAN9	0.203272	0.145543	0.297142	0.0241812	0.805085	0.93141	-0.0462807	0.769914	0.928693
ENSG00000011114	BTBD7	-0.0208505	0.694476	0.819225	-0.0267678	0.294909	0.625129	-0.0613011	0.10451	0.442581	Circadian
ENSG00000011132	APBA3	-0.0196478	0.683299	0.810805	0.0421996	0.133976	0.432122	0.0011878	0.977612	0.992462	Circadian
ENSG00000011143	MKS1	NA	NA	NA	0.0101034	0.794502	0.928967	0.0344024	0.563077	0.840934
ENSG00000011198	ABHD5	0.298998	0.00198325	0.0136103	0.0131557	0.836878	0.943348	0.261205	0.00576331	0.0975318
ENSG00000011243	AKAP8L	0.0138864	0.86212	0.926445	-0.0146087	0.558853	0.816814	0.0146998	0.691085	0.896997	Circadian
ENSG00000011258	MBTD1	0.654216	9.30791e-08	2.45773e-05	-0.0391638	0.2279	0.555449	-0.00935015	0.844441	0.952023	Circadian
ENSG00000011260	UTP18	-0.0476085	0.344966	0.529944	-0.0332394	0.140568	0.44258	-0.041283	0.218152	0.609678
ENSG00000011275	RNF216	-0.172083	0.000355231	0.00390437	-0.0419931	0.0231578	0.177678	-0.0894825	0.00110651	0.0375471
ENSG00000011295	TTC19	-0.0699304	0.217614	0.389311	-0.0637876	0.0331736	0.21622	-0.0388699	0.385603	0.744079	Circadian
ENSG00000011304	PTBP1	-0.177976	6.14996e-05	0.00117164	-0.0448216	0.00840447	0.0948185	-0.0382616	0.123031	0.47683	Circadian
ENSG00000011332	NA	0.033408	0.69998	0.823646	NA	NA	NA	NA	NA	NA	Circadian
ENSG00000011376	LARS2	-0.19767	0.013751	0.0557764	0.0267028	0.42971	0.734391	-0.0655656	0.20164	0.590244	Circadian
ENSG00000011405	PIK3C2A	0.0707268	0.599843	0.749466	0.0550923	0.281693	0.612283	-0.026925	0.720307	0.908649	Circadian
ENSG00000011422	PLAUR	0.220674	0.049232	0.139281	0.0444122	0.511558	0.788482	0.199403	0.0476628	0.300944	Circadian
ENSG00000011426	ANLN	NA	NA	NA	-0.12795	0.248383	0.578409	-0.414639	0.0191216	0.18566
ENSG00000011451	WIZ	NA	NA	NA	-0.0127907	0.481074	0.767852	-0.0155615	0.563697	0.841207	Circadian
ENSG00000011454	RABGAP1	-0.104297	0.155397	0.311663	-0.00185796	0.943974	0.982226	0.00191884	0.960796	0.987618	Circadian
ENSG00000011465	NA	-0.054647	0.292536	0.475693	NA	NA	NA	NA	NA	NA	Circadian
ENSG00000011478	QPCTL	-0.0363205	0.499988	0.670317	-0.0420133	0.372974	0.694688	-0.0320728	0.64404	0.876257	Circadian
ENSG00000011485	PPP5C	NA	NA	NA	-0.042002	0.281341	0.612253	-0.0744866	0.203089	0.592304	Circadian
ENSG00000011523	CEP68	NA	NA	NA	0.0282682	0.54061	0.807944	-0.0526158	0.437597	0.773849	Circadian
ENSG00000011566	MAP4K3	0.1439	0.0933661	0.218445	0.0187431	0.708558	0.890669	0.0435609	0.555128	0.83724	Circadian
ENSG00000011590	ZBTB32	-0.0277531	0.705152	0.827157	0.0476361	0.585847	0.834542	-0.0237309	0.856419	0.956189
ENSG00000011600	TYROBP	0.14177	0.0203148	0.0745504	0.0992141	0.0931609	0.365155	0.107162	0.220163	0.611253	Circadian
ENSG00000011638	TMEM159	-0.0631642	0.320133	0.505881	0.0309557	0.40113	0.714556	-0.0334022	0.535691	0.827807	Circadian
ENSG00000011677	NA	0.0975956	0.17068	0.332779	NA	NA	NA	NA	NA	NA	Circadian
ENSG00000012048	BRCA1	0.181506	0.0209249	0.0763346	0.180622	0.000129348	0.00614801	0.0835218	0.209257	0.599842	Circadian
ENSG00000012061	ERCC1	-0.18046	0.000571128	0.00557063	0.000916549	0.973618	0.993155	-0.000245463	0.995267	0.998833	Circadian
ENSG00000012124	CD22	-0.110092	0.198078	0.36739	0.121323	0.0899642	0.360595	0.153858	0.142554	0.507569	Circadian
ENSG00000012171	SEMA3B	NA	NA	NA	0.126055	0.232966	0.560671	0.467416	0.00364376	0.074505	Circadian
ENSG00000012174	MBTPS2	-0.119914	0.0896737	0.212096	-0.0307455	0.466976	0.758103	-0.121793	0.0545155	0.323067
ENSG00000012211	PRICKLE3	NA	NA	NA	0.00220816	0.93884	0.980236	0.0319996	0.48802	0.803158	Circadian
ENSG00000012223	LTF	-0.427248	0.116553	0.254895	-0.294872	0.181344	0.500689	-0.442563	0.209514	0.600188	Circadian
ENSG00000012232	EXTL3	0.163092	0.0291828	0.0962062	0.0769697	0.0463747	0.258873	0.137239	0.0162866	0.169639
ENSG00000012660	ELOVL5	0.229829	0.0198597	0.0732437	0.0379647	0.370684	0.693069	0.156007	0.0142589	0.15938	Circadian
ENSG00000012779	ALOX5	-0.0922371	0.153613	0.309066	0.0855346	0.127664	0.422955	0.269144	0.00124392	0.0401407	Circadian
ENSG00000012817	KDM5D	0.163131	0.651115	0.786072	0.373377	0.34228	0.670505	0.586567	0.66531	0.886676	Circadian
ENSG00000012822	CALCOCO1	0.21503	0.00211578	0.0142206	-0.00907458	0.769151	0.917291	0.111007	0.0168141	0.172625
ENSG00000012963	UBR7	-0.020252	0.700048	0.823646	-0.0365248	0.104654	0.385095	-0.0552996	0.0995583	0.432235
ENSG00000012983	MAP4K5	0.0647249	0.216013	0.387071	-0.0429609	0.237919	0.56573	-0.0545295	0.315648	0.695153	Circadian
ENSG00000013016	EHD3	0.141917	0.0977669	0.225553	-0.0226738	0.698672	0.887501	-0.0839954	0.339427	0.712489	Circadian
ENSG00000013275	PSMC4	-0.25828	0.00244924	0.0157461	0.0178164	0.467267	0.758294	-0.0137551	0.705531	0.903229	Circadian
ENSG00000013288	MAN2B2	-0.078445	0.11874	0.258325	-0.0512372	0.0919187	0.362983	-0.0336156	0.450325	0.782449
ENSG00000013306	SLC25A39	0.101672	0.292466	0.475649	-0.0132075	0.912662	0.971183	-0.165629	0.34904	0.720179	Circadian
ENSG00000013364	MVP	0.148053	0.0151756	0.0598712	0.15632	0.000435071	0.0139711	0.180377	0.00563317	0.0965708
ENSG00000013374	NUB1	NA	NA	NA	0.0522244	0.219835	0.547654	0.111493	0.0778006	0.389438
ENSG00000013375	PGM3	-0.00185921	0.976938	0.986995	-0.039592	0.271961	0.604735	-0.00217767	0.964919	0.988594
ENSG00000013392	RWDD2A	-0.0421576	0.476066	0.650755	-0.109515	0.0181807	0.15503	-0.0653416	0.325695	0.704503	Circadian
ENSG00000013441	CLK1	0.338188	4.86624e-08	1.89806e-05	-0.0135306	0.758048	0.910945	0.290705	1.24912e-05	0.00203036	Circadian
ENSG00000013503	POLR3B	NA	NA	NA	0.00769223	0.848011	0.947004	0.0389893	0.473897	0.793908	Circadian
ENSG00000013523	ANGEL1	0.0180484	0.766725	0.866325	-0.0220632	0.482321	0.768607	-0.0669974	0.152813	0.52435	Circadian
ENSG00000013561	RNF14	-0.0227319	0.73342	0.845579	-0.0256079	0.483772	0.769802	-0.0355996	0.510854	0.815456	Circadian
ENSG00000013563	DNASE1L1	-0.051119	0.383378	0.567948	-0.108049	0.00179511	0.035757	-0.0760656	0.138338	0.503123
ENSG00000013573	DDX11	0.0609409	0.638275	0.776659	-0.0443679	0.726964	0.897525	0.0295139	0.888571	0.965778	Circadian
ENSG00000013583	HEBP1	-0.0415804	0.602959	0.751078	0.00694085	0.903504	0.966881	-0.0351028	0.68765	0.895243
ENSG00000013619	MAMLD1	-0.0363403	0.681658	0.809598	0.14426	0.166434	0.48039	-0.00656259	0.967343	0.989514	Circadian
ENSG00000013725	CD6	-0.227359	0.00155127	0.011492	0.0161245	0.72185	0.895193	-0.0555253	0.407637	0.759493	Circadian
ENSG00000013810	TACC3	0.0796552	0.172094	0.334477	0.0460423	0.252572	0.583564	0.0458375	0.442548	0.777625
ENSG00000014123	UFL1	-0.0417865	0.559591	0.718479	-0.00618939	0.892591	0.963187	0.0055475	0.934618	0.979571	Circadian
ENSG00000014138	POLA2	-0.197048	0.000787329	0.00701887	-0.0525022	0.0367851	0.22727	-0.0388052	0.295077	0.676487	Circadian
ENSG00000014164	ZC3H3	-0.00916124	0.832121	0.908111	0.0539606	0.091334	0.362208	0.0139663	0.76893	0.928144	Circadian
ENSG00000014216	CAPN1	0.0198998	0.72818	0.842478	0.0127212	0.612297	0.845934	-0.00791256	0.830227	0.947617
ENSG00000014257	ACPP	0.093722	0.304908	0.489495	0.0261485	0.652846	0.865074	0.0484063	0.576564	0.848351
ENSG00000014641	MDH1	-0.140104	0.00529578	0.0277029	-0.0314131	0.19208	0.514219	-0.0244289	0.494306	0.80638	Circadian
ENSG00000014824	SLC30A9	-0.0265624	0.563047	0.720615	-0.0766962	0.0105938	0.109597	-0.038924	0.378126	0.738858	Circadian
ENSG00000014914	MTMR11	-0.157118	0.030516	0.0991569	-0.025514	0.643737	0.861659	0.0650444	0.450962	0.782586	Circadian
ENSG00000014919	COX15	-0.222868	0.000570839	0.00557063	-0.0128772	0.435814	0.738621	-0.0132161	0.589743	0.853435	Circadian
ENSG00000015133	CCDC88C	0.0240926	0.758693	0.861816	-0.0718279	0.045074	0.255135	-0.10419	0.0493958	0.306622
ENSG00000015153	YAF2	-0.127092	0.0151755	0.0598712	0.032473	0.287391	0.617662	0.144075	0.00165836	0.0481987
ENSG00000015171	ZMYND11	-0.0204457	0.716921	0.834714	-0.0180483	0.674537	0.875575	-0.0139671	0.825459	0.945865	Circadian
ENSG00000015285	WAS	0.113623	0.0159205	0.0620372	0.0819449	0.0538771	0.278833	0.125479	0.044333	0.28996
ENSG00000015475	BID	0.172934	0.0005436	0.00538119	0.078371	0.05289	0.276989	0.173065	0.00409411	0.0790368
ENSG00000015479	MATR3	-0.206154	0.0238331	0.0835349	0.030285	0.750955	0.907737	0.220873	0.0707597	0.371043	Circadian
ENSG00000015532	XYLT2	-0.0321662	0.494934	0.666361	-0.0328371	0.219154	0.546784	-0.0581987	0.15027	0.520508	Circadian
ENSG00000015676	NUDCD3	-0.212616	0.00373718	0.0213966	-0.014615	0.521859	0.795692	-0.0693933	0.0409607	0.28015
ENSG00000016864	GLT8D1	-0.138882	0.00729572	0.0352393	-0.0589818	0.00410387	0.0609149	-0.03511	0.249811	0.639684	Circadian
ENSG00000017260	ATP2C1	0.171719	0.00471779	0.0253613	-0.0552889	0.0296914	0.204134	0.0353815	0.345609	0.717848
ENSG00000017483	SLC38A5	0.213887	0.095839	0.222661	-0.119409	0.258075	0.590411	-0.1974	0.210042	0.600837	Circadian
ENSG00000017797	RALBP1	0.0963914	0.0709575	0.18025	0.0769238	0.12995	0.426169	0.113108	0.125997	0.480973	Circadian
ENSG00000018189	RUFY3	0.0762057	0.206326	0.376832	0.01054	0.769939	0.917753	0.0693886	0.184565	0.568418	Circadian
ENSG00000018280	SLC11A1	0.255473	0.0223196	0.0797951	0.0176959	0.825231	0.938845	0.252497	0.0327204	0.248728
ENSG00000018510	AGPS	-0.0411179	0.407139	0.591456	-0.0452426	0.178974	0.496139	-0.0592715	0.234316	0.622485
ENSG00000018610	CXorf56	-0.082402	0.413085	0.5965	-0.0097459	0.800525	0.930875	-0.0604691	0.295316	0.676487
ENSG00000018699	TTC27	-0.214853	0.00329295	0.0195607	0.0371043	0.276377	0.610124	-0.0152215	0.766611	0.927087	Circadian
ENSG00000018869	ZNF582	NA	NA	NA	0.00633937	0.885577	0.961054	0.00211566	0.975038	0.991944	Circadian
ENSG00000019102	VSIG2	NA	NA	NA	-0.0464275	0.614168	0.846503	0.0819775	0.584898	0.85058	Circadian
ENSG00000019144	PHLDB1	NA	NA	NA	-0.107873	0.304055	0.633717	-0.1778	0.199402	0.587979	Circadian
ENSG00000019169	MARCO	-0.122844	0.335709	0.521139	-0.124416	0.375049	0.696344	-0.0715884	0.760701	0.924355	Circadian
ENSG00000019485	PRDM11	-0.142418	0.0408977	0.122186	0.00638938	0.872158	0.956135	-0.0950602	0.123003	0.47683	Circadian
ENSG00000019582	CD74	-0.171096	0.0313571	0.101326	0.0707603	0.116524	0.404702	0.0194182	0.768797	0.928144	Circadian
ENSG00000019991	HGF	NA	NA	NA	0.0169711	0.806068	0.931755	0.0953152	0.365204	0.730183	Circadian
ENSG00000019995	ZRANB1	NA	NA	NA	-0.0868595	0.0525955	0.276346	-0.035999	0.579384	0.849207	Circadian
ENSG00000020129	NCDN	-0.0842824	0.373238	0.557744	0.0189558	0.433174	0.736749	-0.0688411	0.0587508	0.335932
ENSG00000020181	ADGRA2	NA	NA	NA	-0.219671	0.00364141	0.0562991	-0.291021	0.012305	0.147413	Circadian
ENSG00000020256	ZFP64	NA	NA	NA	-0.0106427	0.742331	0.903535	0.0311198	0.529454	0.825336	Circadian
ENSG00000020426	MNAT1	NA	NA	NA	0.0807971	0.0581146	0.28991	-0.0135307	0.834042	0.949019
ENSG00000020577	SAMD4A	0.23717	0.0437085	0.127803	0.07938	0.405064	0.716858	0.189152	0.179325	0.561651
ENSG00000020633	RUNX3	-0.187153	0.00163586	0.0119431	-0.11578	0.0142998	0.13314	-0.185368	0.00701434	0.10745	Circadian
ENSG00000020922	MRE11	0.00711178	0.914513	0.952207	-0.0517511	0.0998102	0.377828	-0.040514	0.378261	0.738858
ENSG00000021300	PLEKHB1	-0.352655	0.000606698	0.00575559	-0.00871527	0.894307	0.963776	-0.0662091	0.500179	0.810183	Circadian
ENSG00000021355	SERPINB1	-0.0962424	0.138385	0.286911	-0.0788526	0.0923525	0.363284	-0.012186	0.860528	0.956724	Circadian
ENSG00000021574	SPAST	0.185493	0.00591727	0.0300479	-0.00715538	0.843906	0.946262	0.0899592	0.0929568	0.41939	Circadian
ENSG00000021762	OSBPL5	-0.0610093	0.425326	0.60753	-0.10179	0.0689876	0.318699	-0.0694896	0.398244	0.75432	Circadian
ENSG00000021776	AQR	-0.0511945	0.212973	0.38367	0.00659793	0.835627	0.943222	-0.0171483	0.714699	0.906437	Circadian
ENSG00000022267	FHL1	0.0341932	0.663756	0.795875	-0.0163793	0.774566	0.919561	-0.0665569	0.424965	0.767363	Circadian
ENSG00000022277	RTF2	NA	NA	NA	0.0326568	0.314184	0.64332	0.081307	0.0924251	0.418075	Circadian
ENSG00000022556	NLRP2	-0.0592941	0.717129	0.834782	-0.0184165	0.919534	0.973746	-0.20051	0.424162	0.767363	Circadian
ENSG00000022567	SLC45A4	0.426257	5.25401e-06	0.000237198	0.147618	0.0145976	0.134872	0.341113	0.000163969	0.0118435
ENSG00000022840	RNF10	0.221738	0.142262	0.292072	-0.14782	0.12103	0.412139	-0.139544	0.32328	0.702622	Circadian
ENSG00000022976	ZNF839	NA	NA	NA	-0.0119438	0.730642	0.89879	0.00563972	0.909599	0.973166
ENSG00000023041	ZDHHC6	-0.101399	0.0165037	0.0637499	-0.0114571	0.53814	0.806873	0.0337198	0.222866	0.613791
ENSG00000023171	GRAMD1B	0.0649598	0.459919	0.637404	-0.00532986	0.931894	0.977823	0.0283723	0.751979	0.919259
ENSG00000023191	RNH1	-0.0833551	0.171358	0.33369	0.0350788	0.338497	0.667227	-0.0156722	0.768939	0.928144
ENSG00000023228	NDUFS1	-0.0574191	0.481392	0.655128	-0.034797	0.235263	0.562882	-0.0343272	0.42734	0.768982
ENSG00000023287	RB1CC1	0.0471371	0.249069	0.426722	0.0928216	0.00430976	0.0629462	0.0331644	0.488459	0.803598	Circadian
ENSG00000023318	ERP44	0.338209	2.9551e-06	0.000168892	0.0359577	0.214945	0.542035	0.0770531	0.0722947	0.374884
ENSG00000023330	ALAS1	-0.0473484	0.488845	0.660835	0.0855348	0.00383183	0.0582561	0.176224	7.35711e-05	0.00691884	Circadian
ENSG00000023445	BIRC3	0.233021	0.000630045	0.0059415	0.158115	0.000579432	0.0169906	0.0392887	0.560314	0.839986	Circadian
ENSG00000023516	AKAP11	0.0113494	0.900475	0.944775	0.00271754	0.965801	0.989873	-0.0104006	0.91068	0.973611	Circadian
ENSG00000023572	GLRX2	-0.0313245	0.793791	0.884236	0.00912211	0.831791	0.941311	-0.0358984	0.580847	0.849809	Circadian
ENSG00000023608	SNAPC1	0.408421	0.000633067	0.00596492	-0.0814677	0.0982413	0.375161	0.0256734	0.707069	0.903492	Circadian
ENSG00000023697	DERA	-0.0673504	0.113144	0.249556	0.0226986	0.448728	0.747835	-0.00604149	0.89161	0.966931
ENSG00000023734	STRAP	-0.0970895	0.0681581	0.175336	-0.0408872	0.0350826	0.222659	-0.0265154	0.354412	0.722942
ENSG00000023839	ABCC2	NA	NA	NA	0.0495303	0.421042	0.728633	0.100534	0.225984	0.615717
ENSG00000023892	DEF6	-0.0272968	0.616556	0.760918	0.013434	0.656677	0.866922	0.00871119	0.844948	0.952023	Circadian
ENSG00000023902	PLEKHO1	-0.0115064	0.794167	0.884366	0.112836	0.0157654	0.141781	0.117526	0.0877537	0.409255
ENSG00000023909	GCLM	-0.000363036	0.994635	0.996962	0.0130029	0.693386	0.885549	0.0306861	0.537007	0.8283	Circadian
ENSG00000024048	UBR2	0.185118	0.00107818	0.00883087	0.0637461	0.164868	0.478682	0.170491	0.0134004	0.154088
ENSG00000024422	EHD2	-0.125267	0.0582301	0.15716	-0.0506372	0.607348	0.84314	-0.102232	0.532485	0.8269
ENSG00000024862	CCDC28A	0.0915657	0.0148429	0.058936	0.021155	0.424805	0.732162	0.0752477	0.0528283	0.31797	Circadian
ENSG00000025039	RRAGD	0.244873	0.00141941	0.0107424	0.156637	0.00141188	0.0307252	0.164243	0.0234019	0.209884	Circadian
ENSG00000025156	HSF2	-0.189412	0.00421069	0.0232784	-0.103364	0.0211752	0.169354	-0.0422834	0.519829	0.821759	Circadian
ENSG00000025293	PHF20	-0.0717394	0.128033	0.272405	0.0120555	0.572605	0.826928	-0.0341791	0.279585	0.667062
ENSG00000025434	NR1H3	-0.0045066	0.951121	0.973721	0.0693996	0.218833	0.546518	0.084612	0.335509	0.710496	Circadian
ENSG00000025708	TYMP	0.0136597	0.881701	0.935789	0.0908402	0.280777	0.611897	0.168446	0.173172	0.554606
ENSG00000025770	NCAPH2	-0.0420062	0.481836	0.65548	0.0224798	0.48331	0.769386	-0.0289787	0.539612	0.828978	Circadian
ENSG00000025772	TOMM34	-0.149521	0.0087145	0.0400513	0.0568425	0.134768	0.433041	-0.016296	0.785883	0.934532	Circadian
ENSG00000025796	SEC63	0.161588	0.0637292	0.167766	-0.0958652	9.09691e-06	0.000804403	-0.0763878	0.015224	0.164219
ENSG00000025800	KPNA6	NA	NA	NA	0.0626289	0.00555079	0.0731426	-0.0610042	0.0661688	0.356456
ENSG00000026025	VIM	-0.0639925	0.251036	0.429335	0.0550604	0.13539	0.434342	0.0188936	0.727811	0.911546	Circadian
ENSG00000026036	RTEL1-TNFRSF6B	-0.0691162	0.465351	0.641998	0.0220979	0.752031	0.908158	-0.0783097	0.449066	0.781609	Circadian
ENSG00000026103	FAS	0.262884	0.0644245	0.168945	0.055097	0.405754	0.717398	0.178444	0.0671317	0.360316	Circadian
ENSG00000026297	RNASET2	0.0451506	0.496817	0.667843	0.0356812	0.596311	0.839592	0.135334	0.176894	0.559565
ENSG00000026508	CD44	-0.0618732	0.0972341	0.224604	-0.0173357	0.478947	0.766033	-0.0674073	0.0641599	0.351385	Circadian
ENSG00000026559	KCNG1	-0.0474228	0.755442	0.859796	0.381809	0.000409672	0.0135251	0.39584	0.0180076	0.17853	Circadian
ENSG00000026652	AGPAT4	0.139703	0.14134	0.290994	-0.111803	0.0408501	0.240641	-0.0164333	0.843222	0.952023	Circadian
ENSG00000026751	SLAMF7	0.206684	0.00895434	0.040765	0.00400516	0.954658	0.98692	-0.0532414	0.61027	0.860648	Circadian
ENSG00000026950	BTN3A1	0.182924	0.00204577	0.0139017	0.0343608	0.431964	0.735855	0.0820203	0.213691	0.60486
ENSG00000027001	MIPEP	-0.202536	0.0149481	0.0592053	-0.0384853	0.319372	0.649093	-0.0426988	0.466948	0.790542	Circadian
ENSG00000027075	PRKCH	NA	NA	NA	-0.0796464	0.0830328	0.346496	-0.0815622	0.230782	0.619497
ENSG00000027697	IFNGR1	0.00928387	0.849849	0.918647	-0.163322	0.000195474	0.00824875	-0.0584771	0.361323	0.726637	Circadian
ENSG00000027847	B4GALT7	-0.177483	0.000208185	0.00269088	-0.0271474	0.55091	0.812564	-0.057233	0.401387	0.756055	Circadian
ENSG00000027869	SH2D2A	-0.0707329	0.302804	0.487245	-0.0768482	0.209761	0.535558	-0.0259649	0.77696	0.932848	Circadian
ENSG00000028116	VRK2	0.186729	0.0804389	0.197011	-0.0199847	0.685728	0.882243	-0.0179876	0.805648	0.940437
ENSG00000028137	TNFRSF1B	-0.00332078	0.95343	0.974479	0.0384884	0.329963	0.660335	0.0452889	0.435065	0.772744	Circadian
ENSG00000028203	VEZT	-0.169848	0.00565815	0.0290101	-0.0434462	0.140757	0.442822	-0.0565277	0.194048	0.581571	Circadian
ENSG00000028277	POU2F2	0.0812195	0.399607	0.584341	0.177417	0.0001248	0.00601346	0.0815959	0.219639	0.611253	Circadian
ENSG00000028310	BRD9	-0.073609	0.0565807	0.153832	-0.0293828	0.350984	0.677375	-0.0443296	0.34441	0.717031
ENSG00000028528	SNX1	0.0726683	0.161271	0.320197	0.00627869	0.663995	0.870624	0.0131924	0.538907	0.828929
ENSG00000028839	TBPL1	0.0380957	0.29753	0.481133	0.0341507	0.195759	0.5189	0.0687173	0.0848524	0.403691
ENSG00000029153	ARNTL2	NA	NA	NA	-0.183292	0.0330773	0.215699	-0.0265119	0.838646	0.950514	Circadian
ENSG00000029363	BCLAF1	0.0479573	0.163705	0.323668	0.00549832	0.837302	0.943506	0.0381901	0.338469	0.712357
ENSG00000029364	SLC39A9	-0.0283857	0.695298	0.819606	-0.0640165	0.00448656	0.0639978	-0.0670032	0.0436833	0.287855
ENSG00000029534	ANK1	0.0141674	0.911992	0.950616	-0.16757	0.168899	0.48363	-0.218737	0.225913	0.615717	Circadian
ENSG00000029559	NA	0.0253481	0.70581	0.827157	NA	NA	NA	NA	NA	NA	Circadian
ENSG00000029639	TFB1M	-0.095818	0.089568	0.211929	-0.0324534	0.36028	0.684439	-0.0460665	0.376444	0.737796	Circadian
ENSG00000029725	RABEP1	NA	NA	NA	-0.00445842	0.857644	0.950003	-0.00916031	0.803225	0.94019
ENSG00000029993	HMGB3	NA	NA	NA	-0.149193	0.0533973	0.278092	0.0146304	0.900158	0.970048	Circadian
ENSG00000030066	NUP160	-0.0784506	0.150477	0.304536	-0.00106286	0.981702	0.995077	-0.0657609	0.335393	0.710455	Circadian
ENSG00000030110	BAK1	NA	NA	NA	0.0771214	0.0940473	0.36713	0.0545394	0.417192	0.76525
ENSG00000030419	IKZF2	-0.0216336	0.760066	0.862664	-0.0427961	0.528542	0.800136	-0.0895858	0.358257	0.724614	Circadian
ENSG00000030582	GRN	0.0260414	0.744531	0.852804	0.0925566	0.130717	0.427688	0.0640628	0.470976	0.791696	Circadian
ENSG00000031003	FAM13B	0.0117367	0.77697	0.873717	0.0190462	0.594301	0.838196	-0.0261561	0.619192	0.865522	Circadian
ENSG00000031081	ARHGAP31	NA	NA	NA	-0.118512	0.0208504	0.16781	-0.205807	0.00644728	0.104078	Circadian
ENSG00000031691	CENPQ	NA	NA	NA	0.0687998	0.195107	0.518221	0.0479519	0.508821	0.814577	Circadian
ENSG00000031698	SARS	-0.103376	0.0452635	0.131166	0.0374194	0.143522	0.446823	-0.0121194	0.748609	0.918136
ENSG00000031823	RANBP3	-0.064456	0.0241078	0.0842065	-0.00354127	0.839895	0.944553	-0.0242409	0.350497	0.720216
ENSG00000032219	ARID4A	0.108653	0.240924	0.417346	0.0436823	0.174695	0.49125	0.0619725	0.193059	0.580057	Circadian
ENSG00000032389	EIPR1	-0.0612771	0.160858	0.31964	-0.0138341	0.65104	0.86469	-0.116075	0.011255	0.139533	Circadian
ENSG00000032444	PNPLA6	0.0619729	0.283799	0.466272	0.0917797	0.0175969	0.152622	0.0794214	0.15835	0.532973
ENSG00000032742	IFT88	0.00110555	0.984455	0.991149	-0.0268778	0.462044	0.755279	0.0271005	0.634335	0.871718	Circadian
ENSG00000033011	ALG1	-0.203686	0.0205944	0.0752775	-0.0233612	0.413474	0.72393	-0.0211845	0.635557	0.87224
ENSG00000033030	ZCCHC8	0.0935978	0.0344203	0.108167	0.00318149	0.881992	0.959127	0.0220196	0.486308	0.802506	Circadian
ENSG00000033050	ABCF2	-0.172809	0.00343286	0.0202287	-0.0589161	0.00909591	0.0991363	-0.0426998	0.200994	0.589863
ENSG00000033100	CHPF2	NA	NA	NA	-0.0243074	0.311315	0.641134	0.00695377	0.844123	0.952023
ENSG00000033122	LRRC7	NA	NA	NA	0.0696967	0.546583	0.809757	-0.0260111	0.874504	0.961925	Circadian
ENSG00000033170	FUT8	-0.038209	0.772698	0.870679	0.0818693	0.0568519	0.287447	-0.00924133	0.886614	0.965419	Circadian
ENSG00000033178	UBA6	0.0274185	0.814931	0.89776	0.0221419	0.527366	0.799274	0.0640948	0.213858	0.604867
ENSG00000033327	GAB2	0.216989	0.0102199	0.0450954	0.0419406	0.463842	0.756465	0.202253	0.0185574	0.182062	Circadian
ENSG00000033627	ATP6V0A1	0.10087	0.0426174	0.125766	0.116603	0.00380621	0.0580006	0.169253	0.0046422	0.085758	Circadian
ENSG00000033800	PIAS1	NA	NA	NA	0.0466606	0.171364	0.486582	0.083521	0.0991741	0.431218	Circadian
ENSG00000033867	SLC4A7	0.0752753	0.3077	0.492409	-0.0049719	0.932074	0.977823	-0.0519609	0.54309	0.830081
ENSG00000034053	APBA2	-0.113606	0.187324	0.353604	-0.242405	2.97963e-05	0.00199136	-0.276498	0.00123389	0.039915	Circadian
ENSG00000034152	MAP2K3	0.115828	0.308116	0.493004	-0.0650919	0.404929	0.716858	-0.0401184	0.724944	0.910485
ENSG00000034510	TMSB10	-0.107079	0.00940278	0.0425099	0.0766035	0.0974701	0.373593	-0.0246909	0.71756	0.907866	Circadian
ENSG00000034533	ASTE1	-0.10254	0.0824151	0.199853	0.0449541	0.112102	0.396824	0.00150568	0.971064	0.990825
ENSG00000034677	RNF19A	0.183638	0.00290534	0.0179001	0.00802492	0.830103	0.940869	0.106049	0.0552726	0.324875	Circadian
ENSG00000034693	PEX3	NA	NA	NA	-0.0542291	0.190624	0.511941	0.101481	0.0954713	0.423866	Circadian
ENSG00000034713	GABARAPL2	-0.0067899	0.903361	0.946342	0.0293807	0.456117	0.751876	0.0895415	0.126127	0.481049
ENSG00000035115	SH3YL1	-0.0808628	0.580378	0.734496	-0.111855	0.105731	0.386465	-0.0730815	0.474553	0.794261
ENSG00000035141	FAM136A	-0.17281	0.00130881	0.0101077	-0.0761963	0.00680413	0.0824132	-0.028709	0.494619	0.806458	Circadian
ENSG00000035403	VCL	0.170714	0.0108484	0.0470323	-0.0527026	0.314029	0.643204	-0.0848812	0.269826	0.658272	Circadian
ENSG00000035499	DEPDC1B	NA	NA	NA	-0.194957	0.183068	0.502263	-0.363086	0.0585335	0.335401	Circadian
ENSG00000035664	DAPK2	0.414029	0.000347848	0.00383463	0.1101	0.16993	0.484744	0.394069	0.000991376	0.0351818	Circadian
ENSG00000035681	NSMAF	0.0355886	0.372446	0.557302	0.0206802	0.348004	0.675377	0.0264682	0.416297	0.76525
ENSG00000035687	ADSS	-0.0673368	0.146881	0.299157	-0.069989	0.0390904	0.234258	0.00873808	0.860843	0.956766
ENSG00000035720	STAP1	0.0389622	0.73675	0.848272	0.0412339	0.490008	0.774072	0.0807495	0.365197	0.730183
ENSG00000035862	TIMP2	0.109384	0.0567706	0.15431	-0.0571335	0.243824	0.573515	0.0284366	0.691868	0.897451
ENSG00000035928	RFC1	-0.140718	0.00571999	0.0292112	0.00352919	0.888154	0.961932	-0.0447803	0.228407	0.617242
ENSG00000036054	TBC1D23	0.066949	0.315459	0.501209	0.00821674	0.813451	0.934546	0.0490353	0.339192	0.712489
ENSG00000036257	CUL3	0.1048	0.25829	0.437786	-0.0169398	0.697052	0.886867	0.0660019	0.301999	0.681913
ENSG00000036448	MYOM2	-0.314855	0.334197	0.519374	-0.0300396	0.934736	0.978993	-0.0395355	0.910543	0.973546
ENSG00000036549		-0.104853	0.0393475	0.118706	-0.0689027	0.124368	0.416685	-0.0682255	0.297047	0.676516	Circadian
ENSG00000036565	NA	-0.0927652	0.171419	0.333749	NA	NA	NA	NA	NA	NA	Circadian
ENSG00000036672	NA	-0.00677876	0.918685	0.954653	NA	NA	NA	NA	NA	NA	Circadian
ENSG00000037042	TUBG2	0.0331852	0.719461	0.83653	-0.0252935	0.650479	0.864408	-0.0715373	0.378007	0.738858
ENSG00000037241	RPL26L1	-0.0710667	0.108455	0.241895	-0.0112091	0.782116	0.923786	-0.0127907	0.834813	0.949213	Circadian
ENSG00000037280	FLT4	NA	NA	NA	-0.0588664	0.440726	0.74221	-0.000502129	0.996641	0.998959	Circadian
ENSG00000037474	NSUN2	-0.0968245	0.027135	0.0914672	-0.0783464	0.00628219	0.0788478	0.00250864	0.952447	0.984589	Circadian
ENSG00000037637	FBXO42	0.0611989	0.43447	0.616068	0.00016508	0.990999	0.99721	0.0161308	0.457313	0.7854
ENSG00000037749	MFAP3	-0.0188916	0.743228	0.851913	-0.0329467	0.585736	0.834542	-0.0699756	0.405387	0.758357	Circadian
ENSG00000037757	MRI1	0.141291	0.108515	0.241895	-0.0392485	0.429854	0.734391	-0.0200811	0.76271	0.92556	Circadian
ENSG00000037897	METTL1	-0.274026	9.62085e-05	0.00157532	-0.192013	0.000262527	0.0099897	-0.134287	0.0937999	0.420609	Circadian
ENSG00000038002	AGA	-0.169653	0.0220254	0.0792029	-0.0786999	0.0425353	0.246271	-0.0622575	0.307051	0.687964	Circadian
ENSG00000038210	PI4K2B	-0.138239	0.00312629	0.0188832	-0.142658	0.00558294	0.0732106	0.080282	0.28618	0.669801
ENSG00000038219	BOD1L1	NA	NA	NA	0.131247	0.000443203	0.0141288	0.155238	0.00518271	0.0914686	Circadian
ENSG00000038274	MAT2B	0.0214883	0.651356	0.786278	-0.0283078	0.308499	0.63823	0.0937428	0.0242063	0.214453	Circadian
ENSG00000038358	EDC4	NA	NA	NA	-0.0130619	0.669918	0.8736	-0.0477727	0.292212	0.674483
ENSG00000038382	TRIO	0.00699932	0.925691	0.958983	-0.0110774	0.832538	0.941441	-0.0932557	0.227129	0.616192	Circadian
ENSG00000038427	VCAN	NA	NA	NA	-0.144311	0.0635584	0.302664	-0.196888	0.0860124	0.406038	Circadian
ENSG00000038532	CLEC16A	-0.0639918	0.0727913	0.183509	0.0222618	0.217795	0.545358	-0.0276075	0.301747	0.681863	Circadian
ENSG00000038945	MSR1	0.0646261	0.226836	0.400319	-0.223634	0.179565	0.497403	-0.0220232	0.918907	0.975987	Circadian
ENSG00000039068	CDH1	NA	NA	NA	-0.167162	0.0661616	0.311492	-0.221669	0.11488	0.461304	Circadian
ENSG00000039123	MTREX	-0.102623	0.17325	0.3359	-0.0249425	0.438915	0.740677	-0.0432985	0.362685	0.728241	Circadian
ENSG00000039319	ZFYVE16	0.358762	9.39635e-07	8.40367e-05	0.108619	0.0574612	0.287987	0.248086	0.00335764	0.0715857	Circadian
ENSG00000039523	RIPOR1	0.0771941	0.126045	0.269179	0.101998	0.00153695	0.0323671	0.150483	0.00158123	0.0471271	Circadian
ENSG00000039560	NA	-0.0391985	0.608628	0.754914	NA	NA	NA	NA	NA	NA	Circadian
ENSG00000039600	SOX30	-0.0325019	0.641293	0.778708	0.0238391	0.841374	0.945101	-0.126037	0.488804	0.803598	Circadian
ENSG00000039650	PNKP	0.0492794	0.221963	0.394229	0.00819502	0.836897	0.943348	0.0730864	0.213606	0.60486
ENSG00000040199	PHLPP2	-0.0291901	0.729995	0.843121	0.0424502	0.344038	0.672477	-0.0216914	0.73906	0.914816	Circadian
ENSG00000040275	SPDL1	-0.021842	0.820474	0.901353	-0.0753886	0.0886919	0.357976	-0.0776663	0.22304	0.613791	Circadian
ENSG00000040341	STAU2	0.389125	0.00022238	0.00282173	0.00847438	0.775581	0.920087	-0.00616039	0.888492	0.965778	Circadian
ENSG00000040487	PQLC2	NA	NA	NA	0.0271524	0.48533	0.770976	0.0563131	0.349715	0.720179
ENSG00000040531	CTNS	-0.0571508	0.248183	0.425701	-0.0370633	0.172452	0.48792	-0.0379145	0.366578	0.731332
ENSG00000040608	RTN4R	-0.2036	0.00917988	0.0416473	0.039069	0.50463	0.783414	0.0193587	0.843465	0.952023	Circadian
ENSG00000040633	PHF23	-0.099785	0.139137	0.2882	0.0985119	0.000145679	0.00659108	0.14495	0.000165165	0.0118435	Circadian
ENSG00000040933	INPP4A	-0.0505016	0.455299	0.633693	-0.0338908	0.267709	0.599941	-0.0192137	0.671245	0.888653
ENSG00000041353	RAB27B	NA	NA	NA	0.021562	0.782859	0.924095	0.017975	0.87842	0.963381	Circadian
ENSG00000041357	PSMA4	-0.000494267	0.991814	0.994954	0.0420383	0.274145	0.60749	0.0414891	0.464773	0.790492	Circadian
ENSG00000041515	MYO16	NA	NA	NA	-0.083046	0.648031	0.863648	0.0366589	0.885701	0.965326	Circadian
ENSG00000041802	LSG1	0.0678671	0.282372	0.464821	-0.0287332	0.322396	0.65234	-0.0281271	0.512373	0.816596
ENSG00000041880	PARP3	-0.2361	0.000328838	0.00368448	-0.0338999	0.426332	0.732979	-0.0741586	0.249627	0.639684	Circadian
ENSG00000041982	NA	0.369825	6.93395e-05	0.00126685	NA	NA	NA	NA	NA	NA	Circadian
ENSG00000041988	THAP3	-0.060028	0.301946	0.486177	0.0214003	0.528871	0.800421	0.025537	0.615243	0.863754	Circadian
ENSG00000042062	RIPOR3	0.074427	0.528909	0.693333	0.0337748	0.687028	0.882565	-0.099172	0.437945	0.774061	Circadian
ENSG00000042088	TDP1	0.515288	8.5811e-07	7.997e-05	-0.0531027	0.104276	0.384432	-0.0643586	0.187028	0.57265
ENSG00000042286	AIFM2	-0.185747	0.00668908	0.0329991	-0.0728244	0.0820422	0.344771	-0.108591	0.085722	0.405685	Circadian
ENSG00000042317	SPATA7	-0.208806	0.0134889	0.0550576	-0.00303045	0.951774	0.985611	-0.0761218	0.36775	0.731499	Circadian
ENSG00000042429	MED17	-0.0493556	0.464655	0.64158	0.0430694	0.28004	0.611606	0.106729	0.0806846	0.396247
ENSG00000042445	RETSAT	NA	NA	NA	-0.0369734	0.243104	0.572988	-0.0668201	0.150898	0.521312
ENSG00000042493	CAPG	-0.0622027	0.374842	0.559417	0.0598766	0.315064	0.644077	-0.0349248	0.687752	0.895289	Circadian
ENSG00000042753	AP2S1	-0.0683947	0.135865	0.283648	0.0301716	0.550861	0.812564	-0.0432401	0.564652	0.841972	Circadian
ENSG00000042832	TG	NA	NA	NA	0.210297	0.0338403	0.218403	0.390049	0.00472749	0.0864066	Circadian
ENSG00000042980	ADAM28	NA	NA	NA	0.0450974	0.392692	0.710646	0.0828972	0.282231	0.667137	Circadian
ENSG00000043093	DCUN1D1	0.342767	0.000475778	0.00488391	-0.0805849	0.0573471	0.28796	0.0132006	0.832894	0.948871	Circadian
ENSG00000043143	JADE2	-0.0830222	0.195269	0.363823	0.0537732	0.170106	0.484894	-0.0888735	0.124914	0.478784	Circadian
ENSG00000043462	LCP2	0.173045	0.00800726	0.0379046	0.0694166	0.0350426	0.222659	0.155455	0.00163887	0.0480566	Circadian
ENSG00000043514	TRIT1	-0.0168133	0.825831	0.904371	-0.0413819	0.154063	0.463845	0.00744897	0.863539	0.957742	Circadian
ENSG00000043591	ADRB1	NA	NA	NA	0.484954	0.00429648	0.0628527	0.495327	0.0316949	0.246648	Circadian
ENSG00000044090	CUL7	NA	NA	NA	-0.00424572	0.851854	0.948615	-0.0410794	0.220735	0.611253
ENSG00000044115	CTNNA1	-0.00630013	0.916576	0.953504	0.0292183	0.539909	0.807944	0.0395079	0.572088	0.845355	Circadian
ENSG00000044446	PHKA2	0.145039	0.0128059	0.0529717	0.0525126	0.0690162	0.318719	0.111012	0.00927445	0.126405
ENSG00000044459	CNTLN	0.148167	0.0273108	0.0919341	0.0397467	0.528081	0.799806	-0.0538089	0.618287	0.86526	Circadian
ENSG00000044574	HSPA5	-0.290062	2.28882e-07	3.8979e-05	-0.11028	6.56512e-05	0.00374321	-0.0552381	0.171962	0.552747
ENSG00000046647	GEMIN8	-0.173893	0.0147595	0.0587308	0.0500214	0.244159	0.573932	-0.0247123	0.694314	0.897528	Circadian
ENSG00000046651	OFD1	0.144735	0.054054	0.148602	0.0382636	0.245588	0.575751	0.030278	0.533925	0.827129
ENSG00000046653	GPM6B	NA	NA	NA	-0.0277692	0.727734	0.897971	0.0296673	0.78501	0.934532	Circadian
ENSG00000047056	WDR37	0.00536173	0.897017	0.943385	-0.035902	0.085634	0.351097	-0.0019195	0.950301	0.984015
ENSG00000047188	YTHDC2	0.166422	0.0249604	0.0862609	-0.0807578	0.060426	0.296081	-0.0689259	0.27177	0.659561
ENSG00000047230	CTPS2	-0.100475	0.113038	0.249422	-0.0321333	0.353755	0.679735	-0.0442573	0.395396	0.752421
ENSG00000047249	ATP6V1H	-0.0192886	0.669722	0.800767	0.0210514	0.299881	0.629599	0.0249499	0.412631	0.763128
ENSG00000047315	POLR2B	-0.022606	0.652675	0.787271	-0.0844445	0.029404	0.202582	-0.0384336	0.499936	0.810183
ENSG00000047346	FAM214A	0.26284	6.38826e-08	2.02417e-05	0.0330535	0.34997	0.676465	0.0511482	0.322307	0.701687
ENSG00000047365	ARAP2	0.143436	0.0316942	0.102147	0.00559535	0.911147	0.970014	-0.00612406	0.934069	0.979571	Circadian
ENSG00000047410	TPR	0.0263946	0.631963	0.772284	0.0537178	0.121494	0.412644	-0.0127365	0.804677	0.940437	Circadian
ENSG00000047457	NA	-0.00733172	0.904744	0.947043	NA	NA	NA	NA	NA	NA	Circadian
ENSG00000047578	KIAA0556	0.303717	5.41043e-07	5.82541e-05	0.0939351	0.00510137	0.0694567	0.143499	0.00354537	0.0737416	Circadian
ENSG00000047579	DTNBP1	-0.0722	0.359995	0.54503	0.0764707	0.0499886	0.270271	-0.00198326	0.972741	0.990825
ENSG00000047597	XK	0.304242	0.129442	0.274233	-0.156158	0.174991	0.491551	-0.214345	0.227435	0.616515	Circadian
ENSG00000047621	C12orf4	0.133808	0.0133176	0.0544789	0.0691247	0.0296912	0.204134	0.0825868	0.0849633	0.403691
ENSG00000047634	SCML1	0.00511821	0.965096	0.980749	-0.129775	0.0536156	0.278092	-0.0456067	0.632771	0.87107	Circadian
ENSG00000047644	WWC3	0.218602	0.00205035	0.0139158	0.0484461	0.208657	0.534807	0.163621	0.00447329	0.0843202	Circadian
ENSG00000047648	ARHGAP6	NA	NA	NA	0.0377097	0.657938	0.867538	-0.0727459	0.583059	0.850211	Circadian
ENSG00000047662	FAM184B	NA	NA	NA	0.0439914	0.700832	0.888177	0.132382	0.353843	0.722723	Circadian
ENSG00000047849	MAP4	0.0956904	0.161938	0.32123	0.0655052	0.0293852	0.202582	-0.0174952	0.692241	0.897493	Circadian
ENSG00000047932	GOPC	0.140413	0.0429899	0.12637	-0.021476	0.481975	0.768352	0.0460231	0.305322	0.686104	Circadian
ENSG00000048028	USP28	NA	NA	NA	-0.0222729	0.638213	0.858734	-0.0445099	0.524694	0.823157
ENSG00000048052	HDAC9	0.0510891	0.533604	0.696934	-0.000127606	0.998255	0.999571	-0.100346	0.239737	0.629681	Circadian
ENSG00000048140	TSPAN17	-0.0769153	0.122302	0.263621	0.0616484	0.0480832	0.264991	-0.00810117	0.862245	0.957172
ENSG00000048162	NOP16	-0.276715	3.56909e-05	0.000804495	-0.0862955	0.0203005	0.165907	-0.118512	0.0349531	0.256661	Circadian
ENSG00000048342	CC2D2A	NA	NA	NA	0.244662	0.00183637	0.036467	0.260114	0.0433646	0.287048	Circadian
ENSG00000048392	RRM2B	0.152829	0.151205	0.305607	0.0823752	0.0824104	0.34566	0.24579	0.000474306	0.0232145	Circadian
ENSG00000048405	ZNF800	-0.119441	0.0237283	0.0832744	-0.0103125	0.786742	0.925574	-0.0165305	0.768958	0.928144	Circadian
ENSG00000048462	TNFRSF17	-0.52184	0.0183671	0.0690478	-0.158202	0.23208	0.55954	-0.0559098	0.771565	0.929697	Circadian
ENSG00000048471	SNX29	0.306978	0.0139508	0.0563214	0.00265304	0.937524	0.979716	-0.130275	0.00981505	0.129874	Circadian
ENSG00000048544	MRPS10	-0.114398	0.015241	0.0599595	-0.031316	0.197493	0.521268	-0.0131087	0.717313	0.907866
ENSG00000048545	NA	-0.031893	0.686483	0.813452	NA	NA	NA	NA	NA	NA
ENSG00000048649	RSF1	0.0191528	0.850546	0.919003	0.0555349	0.0546811	0.281443	0.00760286	0.857299	0.956189	Circadian
ENSG00000048707	VPS13D	0.000290415	0.996671	0.998021	-0.00638608	0.867153	0.953159	-0.113763	0.0453752	0.293749
ENSG00000048740	CELF2	-0.0326655	0.532233	0.695799	-0.035474	0.198654	0.522773	0.0287803	0.482946	0.800411
ENSG00000048828	FAM120A	0.0466409	0.189368	0.356431	0.0250963	0.465218	0.757332	0.0841188	0.0976083	0.427231	Circadian
ENSG00000048991	R3HDM1	-0.0704809	0.285055	0.467781	-0.0013168	0.967987	0.990712	-0.0641119	0.188364	0.573943	Circadian
ENSG00000049089	COL9A2	0.141489	0.24643	0.424101	-0.0577083	0.419037	0.727574	0.0231818	0.817756	0.944004	Circadian
ENSG00000049167	ERCC8	-0.288656	0.000167343	0.00231689	-0.0196742	0.63913	0.859528	-0.0836991	0.168011	0.54767	Circadian
ENSG00000049192	ADAMTS6	-0.048828	0.374808	0.559417	0.127244	0.142291	0.445587	0.177934	0.184517	0.568403	Circadian
ENSG00000049239	H6PD	-0.202971	0.00890539	0.0406256	-0.0493975	0.107695	0.38905	-0.147851	0.00105764	0.0368385	Circadian
ENSG00000049245	VAMP3	0.165488	0.00131495	0.0101411	0.0240732	0.537158	0.806538	0.0779943	0.176629	0.559551
ENSG00000049246	PER3	NA	NA	NA	-0.400382	9.99589e-10	3.65572e-07	-0.466539	1.16355e-06	0.000392803	Circadian
ENSG00000049247	UTS2	-0.167891	0.290213	0.473094	-0.134855	0.246599	0.576785	-0.313451	0.169084	0.549669	Circadian
ENSG00000049249	TNFRSF9	0.219295	0.0248912	0.0860754	0.223825	0.00365127	0.0562991	0.369068	0.000655717	0.027816	Circadian
ENSG00000049323	LTBP1	-0.0878775	0.251484	0.429763	-0.0359528	0.719246	0.894033	0.0216237	0.897172	0.968363	Circadian
ENSG00000049449	RCN1	0.0568405	0.412521	0.596022	-0.0914795	0.0545426	0.28095	-0.0795289	0.258114	0.645423
ENSG00000049540	NA	0.0984596	0.141185	0.29078	NA	NA	NA	NA	NA	NA	Circadian
ENSG00000049541	RFC2	-0.0725611	0.388191	0.573135	0.0475403	0.104171	0.38438	0.051803	0.22507	0.615554
ENSG00000049618	ARID1B	0.0151922	0.714434	0.833298	0.0614596	0.0714085	0.323368	-0.0312265	0.534138	0.827153	Circadian
ENSG00000049656	CLPTM1L	-0.0682273	0.183776	0.349463	-0.0367611	0.0729724	0.326328	-0.0676476	0.0253071	0.218918
ENSG00000049759	NEDD4L	-0.111127	0.0799965	0.196405	-0.0519581	0.529181	0.800643	-0.103846	0.40363	0.75761	Circadian
ENSG00000049768	FOXP3	NA	NA	NA	0.0383535	0.580683	0.83186	-0.053635	0.587029	0.85138
ENSG00000049769	PPP1R3F	-0.140971	0.0501678	0.14121	0.0533508	0.168992	0.483676	0.0134086	0.821613	0.945772
ENSG00000049860	HEXB	-0.0986162	0.0343669	0.10805	-0.0377037	0.229981	0.557453	-0.0424294	0.357966	0.724543
ENSG00000049883	PTCD2	0.147318	0.051185	0.142947	-0.000265303	0.994755	0.998395	-0.0358303	0.536036	0.828144
ENSG00000050030	NEXMIF	NA	NA	NA	0.157092	0.20614	0.532321	0.243422	0.210065	0.600837	Circadian
ENSG00000050130	JKAMP	0.0774159	0.169282	0.330809	-0.0236926	0.397941	0.712599	0.0507768	0.220897	0.61138
ENSG00000050165	DKK3	NA	NA	NA	-0.277545	0.0422382	0.245197	-0.131603	0.556979	0.837982	Circadian
ENSG00000050327	ARHGEF5	NA	NA	NA	0.0238277	0.71513	0.892117	-0.0746553	0.426144	0.768168
ENSG00000050344	NFE2L3	-0.242743	0.0131225	0.0538199	-0.136788	0.0147307	0.135436	-0.0889946	0.27406	0.662189	Circadian
ENSG00000050393	MCUR1	0.106417	0.13004	0.274983	-0.0636537	0.100356	0.378287	-0.03023	0.611445	0.861073
ENSG00000050405	LIMA1	-0.0472184	0.638449	0.776786	0.0230821	0.634317	0.857172	0.0261441	0.712956	0.905812	Circadian
ENSG00000050426	LETMD1	-0.0219687	0.674931	0.804244	-0.0540484	0.0487748	0.266903	-0.0924353	0.0230046	0.208053	Circadian
ENSG00000050438	SLC4A8	0.0531727	0.471967	0.647385	-0.0535714	0.340214	0.668246	-0.0750458	0.344727	0.71735	Circadian
ENSG00000050555	LAMC3	NA	NA	NA	-0.121107	0.384062	0.70345	-0.183332	0.454695	0.78438
ENSG00000050730	TNIP3	NA	NA	NA	0.0295128	0.836461	0.943348	-0.183827	0.313636	0.693306	Circadian
ENSG00000050748	MAPK9	-0.0454329	0.296307	0.479704	-0.052742	0.0371644	0.228118	-0.0486771	0.193578	0.580559
ENSG00000050767	NA	-0.0896224	0.220654	0.393254	NA	NA	NA	NA	NA	NA	Circadian
ENSG00000051009	FAM160A2	0.101526	0.115118	0.252603	-0.0474764	0.182475	0.501673	0.0497244	0.346381	0.718634
ENSG00000051108	HERPUD1	-0.0698762	0.14056	0.290066	-0.112156	3.37714e-05	0.00222105	-0.0488103	0.21346	0.60486
ENSG00000051128	HOMER3	-0.0487144	0.552365	0.712625	0.0503769	0.455461	0.751265	0.0715289	0.49651	0.807724	Circadian
ENSG00000051180	RAD51	0.480648	0.00118079	0.00940055	-0.0951525	0.312785	0.642354	-0.0722112	0.609126	0.860027	Circadian
ENSG00000051341	POLQ	0.0601716	0.386064	0.570861	0.0882991	0.402811	0.715788	-0.294426	0.0493272	0.30634
ENSG00000051382	PIK3CB	0.058381	0.359729	0.544702	0.0290405	0.33628	0.664906	0.034138	0.444269	0.779151	Circadian
ENSG00000051523	CYBA	-0.0210145	0.66743	0.799072	0.0539707	0.268449	0.60103	0.0509113	0.475763	0.794786
ENSG00000051596	THOC3	-0.244081	0.0167704	0.0645146	-0.0481058	0.382193	0.701672	-0.0592649	0.457507	0.78544	Circadian
ENSG00000051620	HEBP2	0.0253671	0.806529	0.892262	0.108286	0.00651754	0.0801213	0.116282	0.0486104	0.303752	Circadian
ENSG00000051825	MPHOSPH9	0.0562044	0.357666	0.542986	-0.0229102	0.587578	0.835127	-0.0677787	0.26784	0.656681
ENSG00000052126	PLEKHA5	NA	NA	NA	0.12709	0.0702003	0.321242	0.0222644	0.827749	0.946716	Circadian
ENSG00000052344	NA	-0.0967909	0.128204	0.272684	NA	NA	NA	NA	NA	NA	Circadian
ENSG00000052723	SIKE1	NA	NA	NA	-0.0573888	0.118705	0.408482	-0.0212668	0.692029	0.897473
ENSG00000052749	RRP12	0.24855	0.00498711	0.0264503	0.197275	0.000176901	0.00758658	0.156172	0.0426118	0.28493	Circadian
ENSG00000052795	FNIP2	NA	NA	NA	-0.158901	0.000437095	0.0140019	-0.131905	0.047084	0.299183	Circadian
ENSG00000052802	MSMO1	-0.0937084	0.320567	0.506289	0.000286796	0.993155	0.997417	0.00204352	0.967144	0.989464	Circadian
ENSG00000052841	TTC17	0.0358831	0.580657	0.734765	-0.0832778	1.00646e-05	0.000873147	-0.0823144	0.00290237	0.0671679
ENSG00000053108	FSTL4	0.09212	0.262383	0.442445	-0.098249	0.416771	0.726131	0.117972	0.512175	0.816542
ENSG00000053254	FOXN3	0.0239008	0.53242	0.695961	0.0773997	0.00560507	0.0732106	-0.0248091	0.548833	0.833364	Circadian
ENSG00000053371	AKR7A2	-0.165523	0.000308868	0.0035204	0.0723772	0.0271471	0.193535	-0.0231406	0.642761	0.875833
ENSG00000053372	MRTO4	-0.135857	0.0879259	0.209383	-0.0942326	0.0216088	0.170891	-0.0810884	0.190459	0.576987	Circadian
ENSG00000053438	NNAT	-0.138427	0.0918745	0.216187	0.0331516	0.745204	0.904773	0.169123	0.228295	0.617151	Circadian
ENSG00000053501	USE1	-0.221401	0.00719766	0.0349625	0.035586	0.416873	0.726131	0.0342079	0.605803	0.85916
ENSG00000053524	MCF2L2	-0.0265217	0.589239	0.741441	0.0339736	0.672375	0.874839	-0.126384	0.296787	0.676487	Circadian
ENSG00000053702	NRIP2	NA	NA	NA	0.00220712	0.965889	0.989873	-0.0326795	0.659248	0.883905	Circadian
ENSG00000053770	AP5M1	0.00241873	0.953406	0.974479	0.00580329	0.855343	0.949135	0.0503843	0.284813	0.669258
ENSG00000053900	ANAPC4	0.0889726	0.050089	0.141111	0.00924573	0.737827	0.901903	0.100557	0.013632	0.155662
ENSG00000053918	KCNQ1	NA	NA	NA	-0.0736054	0.0234687	0.178658	-0.119558	0.0136457	0.155662
ENSG00000054116	TRAPPC3	-0.151873	0.000854598	0.00740429	0.0221031	0.394456	0.71114	-0.00391355	0.919025	0.976033	Circadian
ENSG00000054118	THRAP3	-0.0527783	0.354014	0.539697	0.0270603	0.133555	0.431655	0.0138135	0.606139	0.859164	Circadian
ENSG00000054148	PHPT1	-0.145112	0.00361006	0.0208736	0.0275315	0.54826	0.811147	0.0236818	0.745182	0.917179
ENSG00000054179	ENTPD2	NA	NA	NA	0.198757	0.235045	0.562757	0.536945	0.0482772	0.302531	Circadian
ENSG00000054219	LY75	-0.0376199	0.706112	0.827166	-0.113723	0.0110217	0.112315	0.0106752	0.870096	0.96054	Circadian
ENSG00000054267	ARID4B	0.14674	0.0258319	0.0883366	0.0839886	0.00659373	0.0806812	0.0993451	0.0295202	0.235411	Circadian
ENSG00000054277	OPN3	-0.100611	0.195428	0.363823	0.0118773	0.847089	0.947004	-0.0304554	0.730412	0.912009
ENSG00000054282	SDCCAG8	-0.0102589	0.895224	0.942833	0.0789917	0.00890219	0.0978349	-7.17371e-05	0.998744	0.999655	Circadian
ENSG00000054356	PTPRN	NA	NA	NA	-0.020987	0.872459	0.956135	0.0498836	0.832285	0.948604	Circadian
ENSG00000054392	HHAT	NA	NA	NA	-0.0155979	0.770254	0.917753	-0.0941639	0.240535	0.630476
ENSG00000054523	KIF1B	0.0768642	0.263218	0.443496	0.0762046	0.154458	0.464715	0.0948354	0.228852	0.617559	Circadian
ENSG00000054598	NA	0.123688	0.109487	0.243524	NA	NA	NA	NA	NA	NA	Circadian
ENSG00000054611	TBC1D22A	-0.0512008	0.330642	0.515945	0.0318336	0.213561	0.540529	0.00703775	0.852674	0.954456
ENSG00000054654	SYNE2	NA	NA	NA	0.0916632	0.0683856	0.317306	-0.0131291	0.861592	0.957172
ENSG00000054793	ATP9A	0.252936	0.0167541	0.0644925	0.00664727	0.937404	0.979668	0.0111779	0.925322	0.977499	Circadian
ENSG00000054965	FAM168A	0.0174803	0.660498	0.793514	0.0511556	0.11355	0.399413	0.0804032	0.0935202	0.420378	Circadian
ENSG00000054967	RELT	NA	NA	NA	0.0561035	0.194325	0.517598	0.143742	0.0258302	0.221119	Circadian
ENSG00000054983	GALC	0.0460897	0.283902	0.466371	-0.116398	0.00107863	0.0256487	-0.0351565	0.500174	0.810183	Circadian
ENSG00000055044	NOP58	-0.109493	0.105645	0.237648	-0.0173451	0.542424	0.808784	-0.0393784	0.352412	0.721223	Circadian
ENSG00000055070	SZRD1	NA	NA	NA	0.0462178	0.0435292	0.250046	-0.0129025	0.702114	0.901572
ENSG00000055118	KCNH2	0.0658993	0.512059	0.67947	-0.0589497	0.399459	0.713659	-0.0921074	0.409445	0.760301
ENSG00000055130	CUL1	-0.0582053	0.173905	0.336757	0.00236009	0.947229	0.983535	-0.0130915	0.804132	0.940437
ENSG00000055147	FAM114A2	0.015282	0.801489	0.889127	-0.0218602	0.409733	0.721099	0.017798	0.642723	0.875833
ENSG00000055163	CYFIP2	NA	NA	NA	0.0227007	0.419367	0.727724	-0.0869718	0.0372305	0.2664
ENSG00000055208	TAB2	0.401062	2.94574e-06	0.000168892	0.0362196	0.339097	0.667646	0.0420401	0.453744	0.783783	Circadian
ENSG00000055211	GINM1	NA	NA	NA	-0.0376067	0.161111	0.47369	-0.0130268	0.74458	0.916953
ENSG00000055332	EIF2AK2	0.0656823	0.482499	0.655647	0.1211	0.166887	0.480796	0.176426	0.175783	0.558887
ENSG00000055483	USP36	-0.0376998	0.687814	0.814159	-0.0237171	0.424355	0.731578	-0.0760524	0.0846347	0.403577	Circadian
ENSG00000055609	KMT2C	0.192396	0.00333053	0.0197095	0.0841536	0.0315319	0.21056	0.0501693	0.388656	0.746796	Circadian
ENSG00000055732	MCOLN3	-0.053884	0.354344	0.539912	0.3616	0.013615	0.129054	0.0563636	0.784464	0.934532	Circadian
ENSG00000055917	PUM2	0.0309981	0.477312	0.651814	0.00814271	0.764428	0.914452	0.0497785	0.216926	0.608934
ENSG00000055950	MRPL43	-0.237259	5.98242e-05	0.00115383	0.015268	0.652415	0.865074	-0.0585068	0.258849	0.645808	Circadian
ENSG00000055955	ITIH4	NA	NA	NA	-0.153859	0.10285	0.381995	-0.0376877	0.820667	0.945642
ENSG00000056050	HPF1	-0.186323	0.0313401	0.101326	-0.00479733	0.88374	0.960248	0.0317066	0.523844	0.822918
ENSG00000056097	ZFR	-0.0318609	0.565535	0.722473	0.0774764	0.0482931	0.265481	0.0112341	0.845146	0.952023	Circadian
ENSG00000056277	ZNF280C	0.0571541	0.326927	0.512396	-0.106216	0.0544861	0.28095	0.0251699	0.738223	0.914377
ENSG00000056487	NA	-0.0598816	0.348521	0.534086	NA	NA	NA	NA	NA	NA	Circadian
ENSG00000056558	TRAF1	0.0429441	0.522685	0.687801	0.0665359	0.162463	0.475194	0.0300868	0.669554	0.888243
ENSG00000056586	RC3H2	0.126552	0.0344712	0.108235	0.0258226	0.410089	0.72154	0.0268302	0.56251	0.840732
ENSG00000056736	IL17RB	NA	NA	NA	-0.0735991	0.209013	0.535149	-0.0210388	0.796739	0.938351
ENSG00000056972	TRAF3IP2	-0.279373	1.10946e-05	0.00036838	0.0126964	0.709557	0.891022	0.0401495	0.427963	0.769119	Circadian
ENSG00000057019	DCBLD2	0.0278004	0.654295	0.788368	0.0483655	0.455361	0.751195	0.152855	0.136867	0.500969	Circadian
ENSG00000057252	SOAT1	0.0204571	0.783089	0.878105	0.022863	0.446492	0.746099	0.0599294	0.176157	0.559401	Circadian
ENSG00000057294	PKP2	NA	NA	NA	-0.384831	0.000475195	0.0148536	-0.274916	0.0618809	0.345145	Circadian
ENSG00000057593	NA	-0.131919	0.0126377	0.0525307	NA	NA	NA	NA	NA	NA	Circadian
ENSG00000057608	GDI2	-0.0949233	0.172137	0.334502	0.0151109	0.521566	0.795337	0.0234852	0.497963	0.808746
ENSG00000057657	PRDM1	-0.0795523	0.343262	0.528118	-0.0535652	0.251004	0.581407	-0.210059	0.0025974	0.0626396
ENSG00000057663	ATG5	-0.0534835	0.54332	0.705717	-0.0252149	0.248067	0.578409	0.0104942	0.748227	0.918091	Circadian
ENSG00000057704	TMCC3	0.341592	0.00120782	0.00954723	0.0498703	0.427394	0.733526	0.238811	0.0107531	0.136655
ENSG00000057757	PITHD1	-0.00752094	0.953675	0.974479	-0.0462906	0.366522	0.689556	-0.0126385	0.867981	0.959355	Circadian
ENSG00000057935	MTA3	-0.0777737	0.293983	0.477275	0.0040591	0.926152	0.975739	-0.0491253	0.452592	0.783546
ENSG00000058056	USP13	-0.191489	0.00832629	0.038945	0.0850554	0.0675828	0.315307	-0.0597667	0.370791	0.733237	Circadian
ENSG00000058063	ATP11B	0.088139	0.0863223	0.206785	-0.0387795	0.487031	0.772372	0.0180056	0.826831	0.946614
ENSG00000058091	CDK14	0.103784	0.177357	0.340943	0.206085	0.000110386	0.00552291	0.226743	0.00328817	0.0710872	Circadian
ENSG00000058262	SEC61A1	NA	NA	NA	-0.0361624	0.116797	0.404989	-0.0808964	0.0173091	0.175166	Circadian
ENSG00000058272	PPP1R12A	0.214502	0.0498132	0.140496	0.103662	0.000294781	0.0109019	0.101946	0.0154866	0.16577	Circadian
ENSG00000058404	NA	-0.151697	0.0312747	0.101207	NA	NA	NA	NA	NA	NA	Circadian
ENSG00000058453	CROCC	0.0775909	0.295282	0.478753	0.0479575	0.189748	0.510675	0.0374918	0.492213	0.805766
ENSG00000058600	POLR3E	-0.0214785	0.727218	0.842369	-0.0161962	0.573693	0.827553	-0.0121178	0.776353	0.93278	Circadian
ENSG00000058668	ATP2B4	0.0292354	0.594163	0.745392	0.0587527	0.232129	0.55954	-0.0223452	0.758503	0.92284	Circadian
ENSG00000058729	RIOK2	-0.0992532	0.111062	0.246235	-0.0516342	0.0591159	0.292445	-0.0298205	0.470102	0.791603	Circadian
ENSG00000058799	YIPF1	0.0670322	0.130161	0.275159	0.0672652	0.094554	0.367769	0.0623367	0.300352	0.680743
ENSG00000058804	NDC1	-0.0733258	0.267867	0.449212	-0.0477341	0.184311	0.503661	-0.0683132	0.208243	0.598779
ENSG00000058866	DGKG	NA	NA	NA	-0.0125066	0.80751	0.932247	-0.0406128	0.601946	0.857615
ENSG00000059122	FLYWCH1	NA	NA	NA	-0.0489623	0.395524	0.711208	-0.0670625	0.429642	0.76972	Circadian
ENSG00000059145	UNKL	0.185018	0.0112055	0.048185	0.0275377	0.497749	0.779648	0.198746	0.00102695	0.0360557	Circadian
ENSG00000059377	TBXAS1	0.0358853	0.576777	0.731609	-0.051691	0.284157	0.614798	0.0769968	0.279161	0.666443	Circadian
ENSG00000059378	PARP12	0.123853	0.113275	0.249745	0.0231832	0.739993	0.902388	0.177547	0.0878008	0.409255
ENSG00000059573	ALDH18A1	-0.236938	0.00117808	0.00940055	0.0269654	0.464509	0.756904	-0.0539748	0.321733	0.701429
ENSG00000059588	TARBP1	0.0580664	0.478796	0.652876	-0.119757	0.00618044	0.0782209	-0.1314	0.040469	0.278523	Circadian
ENSG00000059691	GATB	-0.262823	0.000106592	0.00171319	0.00697256	0.813102	0.93439	-0.0529423	0.228786	0.617527
ENSG00000059728	MXD1	0.368796	2.6965e-05	0.000667643	0.0183933	0.801364	0.93095	0.240709	0.0287638	0.232261
ENSG00000059758	CDK17	0.021923	0.752771	0.858143	-0.0545674	0.300968	0.630877	0.0343692	0.654939	0.881212	Circadian
ENSG00000059769	DNAJC25	NA	NA	NA	-0.0254327	0.581609	0.832334	0.110558	0.0898141	0.414473	Circadian
ENSG00000059804	SLC2A3	0.208878	0.00545685	0.0282919	0.249974	0.000291239	0.0108318	0.306881	0.0026849	0.0640979	Circadian
ENSG00000059915	PSD	0.0345423	0.598952	0.748899	0.177681	0.0133012	0.126901	0.0409911	0.719727	0.908186	Circadian
ENSG00000060069	CTDP1	-0.030552	0.591293	0.743389	-0.0120774	0.526471	0.798921	-0.0107595	0.702556	0.901706
ENSG00000060138	YBX3	0.159454	0.060521	0.161691	-0.183966	0.0971999	0.372919	-0.238001	0.143349	0.50906	Circadian
ENSG00000060140	STYK1	NA	NA	NA	-0.0385575	0.713811	0.891841	-0.212135	0.223127	0.613791	Circadian
ENSG00000060237	WNK1	-0.0115488	0.850641	0.919003	-0.0300489	0.559134	0.816948	-0.0335502	0.660505	0.883978	Circadian
ENSG00000060339	CCAR1	NA	NA	NA	-0.00159013	0.954502	0.986883	-0.0275628	0.503567	0.8117	Circadian
ENSG00000060491	OGFR	0.00759467	0.901119	0.945004	0.0789074	0.0553148	0.283187	0.0881232	0.145985	0.513363	Circadian
ENSG00000060558	GNA15	-0.085122	0.165096	0.325438	-0.0355756	0.457876	0.752971	-0.0710924	0.321932	0.701429
ENSG00000060642	PIGV	0.154509	0.0248812	0.0860754	0.00538774	0.824319	0.93881	-0.0154083	0.675862	0.89076
ENSG00000060656	NA	-0.0217118	0.751474	0.857745	NA	NA	NA	NA	NA	NA	Circadian
ENSG00000060688	SNRNP40	-0.126404	0.00388707	0.0220387	-0.030242	0.23953	0.568074	0.00427483	0.911081	0.973715
ENSG00000060709	RIMBP2	NA	NA	NA	0.265207	0.351196	0.677375	-0.159061	0.736878	0.913872	Circadian
ENSG00000060749	QSER1	0.135698	0.0878702	0.209296	0.0465952	0.367255	0.69024	-0.0305456	0.687492	0.895127
ENSG00000060762	MPC1	-0.0817268	0.163279	0.323235	-0.0633111	0.0345029	0.220667	0.0469422	0.285962	0.669718
ENSG00000060971	ACAA1	0.0629733	0.343094	0.528118	0.0489548	0.182029	0.500961	0.0957347	0.0790422	0.392478	Circadian
ENSG00000060982	BCAT1	-0.216537	0.108687	0.242206	-0.258518	0.00109556	0.0258962	-0.21511	0.108262	0.450498	Circadian
ENSG00000061273	HDAC7	0.0384513	0.613901	0.758739	0.0692995	0.0117502	0.117022	0.0848512	0.035408	0.259567
ENSG00000061337	LZTS1	NA	NA	NA	-0.0165679	0.899052	0.964893	0.273485	0.134608	0.498802	Circadian
ENSG00000061676	NCKAP1	0.0172876	0.793253	0.884236	-0.0416828	0.539007	0.807529	-0.124546	0.242009	0.632325
ENSG00000061794	MRPS35	-0.188494	0.00552197	0.0285416	-0.0751335	0.0024328	0.0441189	-0.0298992	0.418844	0.766234
ENSG00000061918	GUCY1B1	0.153232	0.024613	0.0853793	0.0298977	0.71457	0.891841	-0.041768	0.750924	0.919067
ENSG00000061936	SFSWAP	0.0130899	0.776797	0.873611	0.00372424	0.868908	0.954211	-0.00305312	0.927207	0.977874
ENSG00000061938	TNK2	0.0457561	0.376954	0.561356	-0.0154429	0.664085	0.870624	0.0368058	0.48183	0.799655
ENSG00000061987	MON2	0.234912	3.84142e-07	4.89698e-05	-0.0296461	0.430505	0.735023	0.0459513	0.407319	0.759493
ENSG00000062194	GPBP1	0.100064	0.0123856	0.0518622	0.0390014	0.0739556	0.328731	0.0764003	0.0187906	0.183666
ENSG00000062282	DGAT2	NA	NA	NA	0.030031	0.685839	0.882243	0.189135	0.0871086	0.407958
ENSG00000062370	NA	-0.0169672	0.811002	0.895443	NA	NA	NA	NA	NA	NA
ENSG00000062485	CS	-0.103149	0.00846438	0.0394081	-0.0741458	9.06803e-05	0.00484969	-0.078995	0.00447461	0.0843202
ENSG00000062524	LTK	NA	NA	NA	-0.156595	0.0504686	0.270767	-0.0834901	0.492756	0.805929	Circadian
ENSG00000062598	ELMO2	0.0591565	0.074653	0.186765	0.0621935	0.018075	0.154932	0.0748069	0.0537653	0.321032
ENSG00000062650	WAPL	-0.0483733	0.369706	0.554884	0.0163249	0.648107	0.863662	0.0227604	0.667511	0.887869	Circadian
ENSG00000062716	VMP1	0.272404	0.000110418	0.00175183	0.0837138	0.120844	0.411969	0.286664	0.000353965	0.0189439
ENSG00000062725	APPBP2	-0.092299	0.0217593	0.0785005	-0.0089412	0.732369	0.89958	0.0373704	0.33308	0.708189	Circadian
ENSG00000062822	POLD1	NA	NA	NA	0.018254	0.499275	0.780376	0.0107667	0.79405	0.937812
ENSG00000063015	SEZ6	NA	NA	NA	0.0111536	0.916715	0.972764	0.523952	0.00136033	0.0423407	Circadian
ENSG00000063046	EIF4B	NA	NA	NA	-0.0803167	0.0325015	0.213564	-0.107335	0.0550297	0.324461	Circadian
ENSG00000063127	SLC6A16	0.0259501	0.70466	0.826951	-0.0566075	0.13622	0.435838	0.0318862	0.5509	0.834558
ENSG00000063169	BICRA	-0.196111	0.000317575	0.00358646	-0.00302979	0.880949	0.958718	0.0332459	0.267361	0.656119	Circadian
ENSG00000063176	SPHK2	NA	NA	NA	0.00258019	0.935792	0.978993	-0.0119977	0.809243	0.941415
ENSG00000063177	RPL18	0.055431	0.205229	0.375637	0.0305136	0.548373	0.811149	-0.084644	0.257322	0.645027	Circadian
ENSG00000063180	CA11	NA	NA	NA	0.0529493	0.33932	0.667676	0.0973104	0.248652	0.638906
ENSG00000063241	ISOC2	-0.406108	2.19479e-06	0.000142341	-0.141486	0.00381671	0.0580935	-0.142574	0.0590835	0.336023	Circadian
ENSG00000063244	U2AF2	NA	NA	NA	-0.0194763	0.201896	0.526682	0.021445	0.340404	0.713386	Circadian
ENSG00000063245	EPN1	-0.0923062	0.032684	0.104337	0.0514981	0.217513	0.544792	0.025209	0.678583	0.891528
ENSG00000063322	MED29	-0.24181	2.48964e-05	0.000631233	-0.0241036	0.265403	0.597724	-0.0688358	0.0322977	0.247946
ENSG00000063438	AHRR	-0.0678529	0.0898252	0.212401	0.166245	0.248357	0.578409	-0.158884	0.43287	0.771525	Circadian
ENSG00000063587	ZNF275	-0.121331	0.0289127	0.0955499	-0.0320743	0.393472	0.710646	-0.0722283	0.195448	0.583203
ENSG00000063601	MTMR1	0.0221942	0.713303	0.832424	-0.0523515	0.0827714	0.346178	-0.0770881	0.0836415	0.40188	Circadian
ENSG00000063660	GPC1	NA	NA	NA	0.126261	0.128946	0.424975	0.24707	0.0491331	0.305423	Circadian
ENSG00000063761	ADCK1	0.0482013	0.549287	0.709975	0.00644332	0.922992	0.974263	0.0225176	0.819069	0.944379
ENSG00000063854	HAGH	0.0873257	0.441461	0.622322	0.00782193	0.934248	0.978889	-0.125368	0.366674	0.731332
ENSG00000063978	RNF4	-0.0273968	0.490733	0.662233	-0.0346024	0.041635	0.243369	-0.00634313	0.79956	0.939241
ENSG00000064012	CASP8	0.0829347	0.476922	0.651533	-0.0515407	0.12288	0.414619	0.088199	0.0772653	0.387829	Circadian
ENSG00000064102	INTS13	-0.111028	0.0367432	0.113076	-0.0197938	0.495328	0.777942	0.0437712	0.315239	0.694821	Circadian
ENSG00000064115	TM7SF3	-0.0726922	0.17953	0.343628	0.00524965	0.856105	0.949497	-0.00315281	0.941344	0.981054
ENSG00000064195	NA	0.113811	0.0794639	0.195443	NA	NA	NA	NA	NA	NA	Circadian
ENSG00000064199	NA	-0.214683	0.000811672	0.0071375	NA	NA	NA	NA	NA	NA	Circadian
ENSG00000064201	TSPAN32	0.0264622	0.705998	0.827157	-0.0245335	0.622917	0.851711	0.0356874	0.629848	0.86976	Circadian
ENSG00000064225	ST3GAL6	0.37863	1.3862e-06	0.00010953	0.191256	0.000827824	0.0215824	0.312156	0.000175719	0.012132	Circadian
ENSG00000064270	ATP2C2	NA	NA	NA	0.323867	0.00278103	0.0474553	0.222256	0.269837	0.658272
ENSG00000064300	NGFR	NA	NA	NA	-0.0221485	0.85367	0.948786	-0.345681	0.0639171	0.350613	Circadian
ENSG00000064309	CDON	-0.02633	0.719786	0.83666	0.0758248	0.433401	0.736944	0.102527	0.485554	0.802108	Circadian
ENSG00000064313	TAF2	-0.00278387	0.948987	0.97257	-0.0548061	0.204604	0.530175	-0.0172557	0.782961	0.934532	Circadian
ENSG00000064393	HIPK2	-0.201475	0.000302144	0.00346871	-0.115433	0.0073028	0.0863093	-0.194698	0.00231115	0.05763
ENSG00000064419	TNPO3	0.00749846	0.896458	0.943322	0.0139406	0.429418	0.734391	0.0301753	0.246855	0.637477
ENSG00000064490	RFXANK	-0.0841602	0.0902925	0.213233	0.0481412	0.210174	0.536374	-0.0208778	0.716939	0.907704	Circadian
ENSG00000064545	TMEM161A	NA	NA	NA	0.0140222	0.698372	0.887354	0.01232	0.829669	0.947556	Circadian
ENSG00000064547	LPAR2	0.348573	3.95562e-05	0.000869713	0.247948	0.000297532	0.0109497	0.402255	8.46802e-05	0.00758435
ENSG00000064601	CTSA	0.127806	0.0987578	0.227414	-0.0051475	0.911436	0.970243	-0.0211326	0.757865	0.922527
ENSG00000064607	SUGP2	0.197778	0.00198814	0.013627	-0.0239006	0.526181	0.798921	0.0588939	0.294479	0.676399
ENSG00000064651	SLC12A2	-0.0318667	0.635093	0.77421	0.0127237	0.805831	0.931644	-0.0208184	0.784436	0.934532
ENSG00000064652	SNX24	NA	NA	NA	-0.0132635	0.768773	0.917291	0.015844	0.835207	0.949213	Circadian
ENSG00000064666	CNN2	-0.0436989	0.708431	0.828745	0.0367165	0.324564	0.654729	0.0750458	0.179339	0.561651	Circadian
ENSG00000064687	ABCA7	0.144469	0.115472	0.253029	0.189536	0.00632793	0.0789728	0.294347	0.00542756	0.0944097	Circadian
ENSG00000064703	DDX20	NA	NA	NA	-0.0064045	0.804681	0.93141	-0.0225351	0.558133	0.838393
ENSG00000064726	BTBD1	-0.0351005	0.452035	0.631131	-0.0678255	0.0136374	0.129079	-0.0450088	0.267098	0.655718	Circadian
ENSG00000064763	FAR2	0.379266	0.000140115	0.0020761	0.0417446	0.384703	0.70349	0.217762	0.00293359	0.0675761	Circadian
ENSG00000064787	BCAS1	NA	NA	NA	0.133076	0.153267	0.462785	0.117729	0.348644	0.720179	Circadian
ENSG00000064886	CHI3L2	-0.1813	0.133456	0.280148	-0.100689	0.216951	0.544663	-0.0960518	0.407942	0.759803	Circadian
ENSG00000064932	SBNO2	0.318884	0.00115362	0.00926404	0.168449	0.00258854	0.0456444	0.239835	0.00375411	0.075572	Circadian
ENSG00000064933	PMS1	NA	NA	NA	-0.0106936	0.766262	0.915731	0.0445515	0.398706	0.75456	Circadian
ENSG00000064961	HMG20B	-0.00111467	0.979919	0.988476	0.0452789	0.181955	0.500961	0.00387191	0.939463	0.980507
ENSG00000064989	CALCRL	NA	NA	NA	-0.105122	0.200673	0.525042	-0.0551775	0.653664	0.880447
ENSG00000064995	TAF11	NA	NA	NA	-0.0736097	0.00459736	0.0650149	-0.0319113	0.40006	0.755369	Circadian
ENSG00000064999	ANKS1A	-0.0842635	0.0296782	0.0972027	-0.144555	4.5717e-05	0.0028392	-0.0593093	0.251183	0.640285	Circadian
ENSG00000065000	AP3D1	-0.112193	0.0129953	0.0534562	0.0169206	0.3079	0.637827	-0.0246492	0.313603	0.693306
ENSG00000065029	ZNF76	0.193271	0.0154375	0.0605594	-0.054335	0.0721767	0.324438	-0.0514101	0.250076	0.639684
ENSG00000065054	SLC9A3R2	NA	NA	NA	0.118525	0.0381846	0.230402	0.10772	0.259721	0.646483
ENSG00000065057	NTHL1	-0.06174	0.377402	0.561654	0.0722247	0.168661	0.483186	-0.0579441	0.492807	0.805929	Circadian
ENSG00000065060	UHRF1BP1	-0.137973	0.207212	0.377953	0.00339544	0.944179	0.982226	-0.0860551	0.222219	0.613567
ENSG00000065135	GNAI3	0.0559687	0.449896	0.629094	0.0272177	0.327678	0.657855	0.0924018	0.0251703	0.218308	Circadian
ENSG00000065150	IPO5	-0.0438696	0.468501	0.644429	-0.00509766	0.877145	0.957605	-0.0518775	0.28588	0.669718	Circadian
ENSG00000065154	OAT	-0.0921645	0.105563	0.237605	-0.0559939	0.0704055	0.321607	0.0287823	0.530644	0.826018	Circadian
ENSG00000065183	WDR3	NA	NA	NA	-0.04346	0.281672	0.612283	-0.064773	0.274025	0.662189	Circadian
ENSG00000065243	PKN2	0.475305	3.47932e-06	0.000183312	0.108046	0.055028	0.282505	0.308047	0.000253448	0.0154486	Circadian
ENSG00000065268	WDR18	-0.271238	8.1959e-07	7.76859e-05	-0.00914293	0.844853	0.946507	-0.0335861	0.646684	0.877712	Circadian
ENSG00000065308	TRAM2	-0.0387767	0.641069	0.778692	0.0406982	0.289727	0.620251	-0.0633591	0.262749	0.650867	Circadian
ENSG00000065328	MCM10	NA	NA	NA	-0.321779	0.0495831	0.269282	-0.0263936	0.90659	0.971922	Circadian
ENSG00000065357	DGKA	0.0679664	0.386891	0.57183	-0.0303141	0.479087	0.766033	-0.0127175	0.841626	0.9518	Circadian
ENSG00000065361	ERBB3	NA	NA	NA	0.316112	0.0155727	0.140817	0.01887	0.912889	0.973759	Circadian
ENSG00000065413	ANKRD44	0.42539	0.00223296	0.0147769	0.068534	0.107215	0.388975	0.0800736	0.206438	0.597533	Circadian
ENSG00000065427	KARS	-0.145337	0.00221093	0.0146661	0.00171315	0.950116	0.984746	-0.00381247	0.924765	0.977499
ENSG00000065457	ADAT1	0.0517116	0.299456	0.483401	0.0130551	0.667523	0.872602	-0.0661907	0.145779	0.513363	Circadian
ENSG00000065485	PDIA5	-0.39932	9.08847e-05	0.00151111	-0.305193	3.0628e-09	9.37786e-07	-0.285491	0.000646426	0.027816	Circadian
ENSG00000065491	TBC1D22B	0.0132598	0.902059	0.945513	-0.0292269	0.525781	0.798856	-0.0726635	0.280383	0.667062
ENSG00000065518	NDUFB4	0.624721	2.30403e-11	6.38792e-08	-0.0270602	0.229031	0.556968	-0.0182063	0.584266	0.85058	Circadian
ENSG00000065526	SPEN	0.038428	0.287685	0.470426	0.0458593	0.200709	0.525042	-0.00201504	0.96984	0.990604	Circadian
ENSG00000065534	MYLK	0.411132	0.00184779	0.0129614	-0.0511577	0.572813	0.826945	-0.0270514	0.839817	0.951048	Circadian
ENSG00000065548	ZC3H15	-0.0802693	0.271544	0.453187	0.0246231	0.291717	0.622163	0.0347423	0.315361	0.694902	Circadian
ENSG00000065559	MAP2K4	0.1831	0.000273965	0.00323564	0.0782662	0.0223247	0.174541	0.1776	0.00049521	0.0241006	Circadian
ENSG00000065600	TMEM206	-0.192394	0.00256452	0.0162796	-0.022774	0.417155	0.726353	-0.0203198	0.635433	0.87224	Circadian
ENSG00000065609	NA	0.0422325	0.576134	0.731044	NA	NA	NA	NA	NA	NA	Circadian
ENSG00000065613	SLK	0.131401	0.0701294	0.178749	0.0500146	0.178763	0.496046	0.0941743	0.0890145	0.411794	Circadian
ENSG00000065615	CYB5R4	0.216376	0.00850177	0.039472	0.0157862	0.711645	0.891401	0.205781	0.00130462	0.0411911	Circadian
ENSG00000065618	COL17A1	-0.231145	0.136278	0.28403	0.0740283	0.709718	0.891022	-0.313167	0.36747	0.731437	Circadian
ENSG00000065621	GSTO2	NA	NA	NA	0.0827219	0.354539	0.680348	0.175735	0.162298	0.539843	Circadian
ENSG00000065665	SEC61A2	NA	NA	NA	0.0566626	0.36715	0.690163	0.183329	0.0383948	0.270674
ENSG00000065675	PRKCQ	-0.120044	0.0338379	0.106943	-0.0105811	0.797795	0.929751	-0.0746607	0.222294	0.613567
ENSG00000065717	TLE2	-0.246355	0.0202905	0.0744859	0.188518	0.00277357	0.0474308	0.110192	0.25527	0.643294	Circadian
ENSG00000065802	ASB1	-0.0804944	0.2872	0.469979	-0.086992	0.0016956	0.0345506	-0.112169	0.00655391	0.104719
ENSG00000065809	FAM107B	-0.0210374	0.721609	0.837885	-0.0241521	0.495288	0.777942	0.0511633	0.328072	0.704552	Circadian
ENSG00000065833	ME1	NA	NA	NA	-0.230476	0.00850952	0.0949958	-0.349688	0.0106847	0.136181	Circadian
ENSG00000065882	TBC1D1	0.0802813	0.225444	0.398688	0.0705052	0.0131669	0.125985	0.102857	0.0140127	0.158225
ENSG00000065883	CDK13	-0.097725	0.00912887	0.0414575	0.0109196	0.730635	0.89879	0.00961872	0.837098	0.950024	Circadian
ENSG00000065911	MTHFD2	NA	NA	NA	-0.0489059	0.277405	0.610996	-0.0677473	0.305759	0.686278
ENSG00000065923	SLC9A7	-0.110195	0.163042	0.322882	0.0193409	0.660606	0.868521	-0.0389567	0.550244	0.834303	Circadian
ENSG00000065970	FOXJ2	-0.0893081	0.0371944	0.114041	-0.0205552	0.395275	0.711159	0.00835366	0.815401	0.943363	Circadian
ENSG00000065978	YBX1	0.0920203	0.225232	0.398473	-0.133969	0.0150318	0.137364	-0.105348	0.190999	0.577819
ENSG00000065989	PDE4A	-0.0134445	0.834968	0.909694	-0.0483182	0.311548	0.641413	-0.111821	0.118179	0.467392
ENSG00000066027	PPP2R5A	0.0353366	0.553376	0.713537	0.0249742	0.511774	0.788533	0.13071	0.0212823	0.197883
ENSG00000066044	ELAVL1	NA	NA	NA	0.00785804	0.645589	0.862664	0.0164018	0.515444	0.818864
ENSG00000066056	TIE1	NA	NA	NA	-0.147455	0.138553	0.439218	-0.0700977	0.672728	0.889449	Circadian
ENSG00000066084	DIP2B	0.105643	0.026139	0.0889207	0.0587411	0.213757	0.540856	0.119932	0.088578	0.411038	Circadian
ENSG00000066117	SMARCD1	-0.109878	0.00325976	0.0194194	0.00149921	0.937124	0.979668	0.00425705	0.879485	0.963656
ENSG00000066135	KDM4A	NA	NA	NA	-0.0161767	0.519081	0.793569	-0.030848	0.405151	0.75824
ENSG00000066136	NFYC	0.0663496	0.102501	0.23288	0.0585006	0.0129501	0.124726	0.117002	0.000840539	0.0319842
ENSG00000066185	NA	0.0920145	0.17231	0.334779	NA	NA	NA	NA	NA	NA	Circadian
ENSG00000066230	SLC9A3	0.0275585	0.626427	0.768142	0.00181018	0.988116	0.996594	-0.154129	0.445377	0.779557	Circadian
ENSG00000066279	ASPM	-0.106575	0.401742	0.586381	-0.224579	0.0273023	0.194304	-0.413191	0.00677792	0.105948	Circadian
ENSG00000066294	CD84	0.0216048	0.715675	0.833876	0.0175465	0.637128	0.858678	-0.139943	0.0111604	0.138973	Circadian
ENSG00000066322	ELOVL1	-0.000131357	0.99791	0.998721	0.0150162	0.560482	0.817742	0.0521239	0.173467	0.55528	Circadian
ENSG00000066336	SPI1	0.269772	0.000297535	0.00343172	0.178843	0.0040267	0.0601766	0.247788	0.00667308	0.105388	Circadian
ENSG00000066379	ZNRD1	-0.105788	0.022357	0.079903	0.0625717	0.202775	0.527863	0.00670431	0.925182	0.977499	Circadian
ENSG00000066382	MPPED2	NA	NA	NA	0.0960707	0.466366	0.757858	0.0862224	0.713311	0.905812	Circadian
ENSG00000066405	NA	0.0880413	0.352402	0.538237	NA	NA	NA	NA	NA	NA	Circadian
ENSG00000066422	ZBTB11	0.394354	0.00234186	0.0153003	-0.0114104	0.794046	0.928967	-0.00224554	0.972108	0.990825	Circadian
ENSG00000066427	ATXN3	0.196458	0.00361255	0.0208771	0.0430467	0.0573932	0.287987	0.0805269	0.0172393	0.174864	Circadian
ENSG00000066455	GOLGA5	0.0207638	0.635766	0.77454	-0.0188364	0.481088	0.767852	0.00111256	0.977515	0.99244
ENSG00000066468	FGFR2	NA	NA	NA	0.0999281	0.61113	0.845538	0.0330496	0.893447	0.967294	Circadian
ENSG00000066557	LRRC40	-0.0798449	0.377563	0.561811	-0.0864387	0.0376979	0.229252	-0.0116626	0.848856	0.953846	Circadian
ENSG00000066583	ISOC1	-0.00710069	0.929014	0.960971	-0.0261276	0.468021	0.759199	0.0308206	0.565746	0.842464	Circadian
ENSG00000066651	TRMT11	-0.155949	0.0927785	0.217575	-0.0572402	0.203155	0.528291	-0.0579864	0.37825	0.738858	Circadian
ENSG00000066654	THUMPD1	-0.0713154	0.253465	0.432124	0.0109248	0.667116	0.872479	-0.0283738	0.449412	0.781839
ENSG00000066697	MSANTD3	NA	NA	NA	0.0574415	0.186908	0.506972	-0.0650604	0.323613	0.702737
ENSG00000066735	KIF26A	NA	NA	NA	-0.133729	0.328736	0.658939	-0.0412272	0.889904	0.966479	Circadian
ENSG00000066739	ATG2B	-0.0436434	0.487062	0.659727	-0.0278132	0.522133	0.795845	-0.0432892	0.497271	0.808181
ENSG00000066777	ARFGEF1	0.0279006	0.468984	0.64481	0.00853856	0.818937	0.936843	-0.0153368	0.780976	0.934119	Circadian
ENSG00000066827	ZFAT	NA	NA	NA	-0.0788647	0.153457	0.462785	-0.122804	0.127728	0.484212	Circadian
ENSG00000066855	MTFR1	-0.176085	0.0928777	0.217716	-0.0330764	0.458805	0.753235	0.00597928	0.92175	0.97727	Circadian
ENSG00000066923	STAG3	NA	NA	NA	0.0451183	0.432049	0.73588	0.0992526	0.201348	0.590147
ENSG00000066926	FECH	-0.0662775	0.720861	0.837544	-0.157301	0.153464	0.462785	-0.168845	0.303569	0.683762	Circadian
ENSG00000066933	MYO9A	-0.0606766	0.324803	0.510424	0.0430459	0.21464	0.541595	-0.0680344	0.18416	0.567871	Circadian
ENSG00000067048	DDX3Y	NA	NA	NA	0.30823	0.468873	0.759978	0.534674	0.695694	0.897949	Circadian
ENSG00000067057	PFKP	-0.0167189	0.789825	0.882357	0.0689603	0.0779028	0.336505	0.0920692	0.112749	0.458305	Circadian
ENSG00000067064	IDI1	0.0311405	0.782431	0.877633	-0.05756	0.102479	0.381612	0.00507329	0.922232	0.97727	Circadian
ENSG00000067066	SP100	0.0409087	0.593397	0.745088	0.0791987	0.0766554	0.334407	0.0512097	0.442746	0.777849	Circadian
ENSG00000067082	KLF6	0.0747	0.159431	0.317887	0.126715	0.00113469	0.0264413	0.127973	0.0261481	0.222283	Circadian
ENSG00000067113	PLPP1	-0.14547	0.155027	0.311344	0.0272546	0.633506	0.856866	-0.0884125	0.319509	0.699593
ENSG00000067141	NEO1	-0.109612	0.0745627	0.186617	0.173516	0.00257114	0.0454384	0.00890278	0.916311	0.975187	Circadian
ENSG00000067167	TRAM1	-0.0929217	0.0222284	0.0796303	-0.0751834	0.0609233	0.297255	-0.0186857	0.751176	0.919067
ENSG00000067177	NA	-0.0382017	0.617025	0.761073	NA	NA	NA	NA	NA	NA	Circadian
ENSG00000067182	TNFRSF1A	0.15912	0.0186047	0.0697519	0.113923	0.0193841	0.161118	0.19559	0.00630348	0.102333	Circadian
ENSG00000067191	CACNB1	0.116961	0.107712	0.24088	-0.112133	0.00424065	0.0623826	-0.070779	0.240052	0.629886	Circadian
ENSG00000067208	EVI5	0.304647	0.000806971	0.00711391	0.0328793	0.472524	0.762597	0.0744488	0.27335	0.661671	Circadian
ENSG00000067221	STOML1	-0.0434538	0.454916	0.633398	-0.0114186	0.819313	0.936919	-0.024052	0.729418	0.911669	Circadian
ENSG00000067225	PKM	-0.138224	0.0122587	0.0516524	0.0227951	0.485156	0.770976	-0.0417094	0.383616	0.742312	Circadian
ENSG00000067248	DHX29	-0.0791001	0.047633	0.135981	-0.0165813	0.389475	0.708808	-0.0451205	0.117496	0.466178
ENSG00000067334	DNTTIP2	NA	NA	NA	0.0118787	0.550377	0.812564	-0.0114412	0.697903	0.899326	Circadian
ENSG00000067365	METTL22	0.0961386	0.248164	0.425701	0.00615116	0.862852	0.951714	-0.0296419	0.576448	0.848312	Circadian
ENSG00000067369	TP53BP1	0.116534	0.0399231	0.119986	0.135221	0.00148941	0.0319003	0.114098	0.0598179	0.338883	Circadian
ENSG00000067445	TRO	0.0526352	0.426493	0.608571	-0.128519	0.19511	0.518221	-0.0829841	0.556058	0.837705
ENSG00000067533	RRP15	-0.205551	0.00787389	0.0374449	0.00207535	0.953867	0.986537	-0.0525362	0.343573	0.716488
ENSG00000067560	RHOA	0.0290846	0.57638	0.731189	-0.00302103	0.904185	0.967138	0.045881	0.214334	0.605824
ENSG00000067596	DHX8	-0.158062	0.0050482	0.0266975	0.0123967	0.499527	0.780441	0.0369301	0.175179	0.558856	Circadian
ENSG00000067606	PRKCZ	-0.0335378	0.636862	0.775535	-0.00560732	0.861779	0.951161	0.00166982	0.97216	0.990825
ENSG00000067646	ZFY	NA	NA	NA	0.278771	0.35881	0.683462	0.586365	0.578858	0.849186	Circadian
ENSG00000067704	IARS2	-0.129851	0.0128006	0.0529697	-0.0677217	0.0644582	0.305712	-0.0763141	0.155258	0.528522
ENSG00000067798	NAV3	-0.0473993	0.449076	0.628495	0.319734	0.20616	0.532321	0.275766	0.261777	0.649314	Circadian
ENSG00000067829	IDH3G	-0.115495	0.00814993	0.0383465	-0.00782886	0.80794	0.932445	-0.0480407	0.317713	0.696703	Circadian
ENSG00000067836	ROGDI	0.0176921	0.854121	0.92151	-0.00791234	0.900764	0.965361	-0.0233772	0.807148	0.940934	Circadian
ENSG00000067840	PDZD4	-0.0420793	0.673315	0.803342	-0.132457	0.0793833	0.339451	-0.0676789	0.548719	0.833364	Circadian
ENSG00000067900	ROCK1	0.0902563	0.512699	0.679786	0.108652	0.000117046	0.00568643	0.0843961	0.0403929	0.278523	Circadian
ENSG00000067955	CBFB	0.00613788	0.912117	0.950616	-0.0508325	0.10746	0.389007	-0.0187063	0.687919	0.895329
ENSG00000067992	PDK3	0.175666	0.00891925	0.0406614	0.0612842	0.131189	0.428382	0.0853198	0.155393	0.528522	Circadian
ENSG00000068001	HYAL2	0.0158809	0.822294	0.902003	-0.0709158	0.0961999	0.370972	-0.0788487	0.243092	0.633144	Circadian
ENSG00000068024	HDAC4	0.135084	0.352043	0.537804	0.0229936	0.519991	0.794255	-0.0138914	0.791937	0.936887	Circadian
ENSG00000068028	RASSF1	0.0334992	0.569113	0.724705	-0.0357041	0.370659	0.693069	-0.00597519	0.919379	0.976223	Circadian
ENSG00000068078	NA	0.0274673	0.701419	0.824543	NA	NA	NA	NA	NA	NA	Circadian
ENSG00000068079	IFI35	-0.0265999	0.749163	0.856099	0.0528688	0.564205	0.82035	0.0721577	0.594452	0.855431	Circadian
ENSG00000068097	HEATR6	-0.12734	0.114533	0.251769	0.000412327	0.9919	0.997394	-0.0201757	0.739528	0.915011	Circadian
ENSG00000068120	COASY	-0.0965202	0.00929565	0.0420599	0.0258779	0.316831	0.646228	0.0423585	0.270472	0.658609	Circadian
ENSG00000068137	PLEKHH3	NA	NA	NA	-0.0251127	0.800775	0.93095	-0.281495	0.110313	0.454865	Circadian
ENSG00000068305	MEF2A	0.124517	0.177921	0.341434	-0.0578448	0.261333	0.593534	-0.0449878	0.551562	0.835177	Circadian
ENSG00000068308	OTUD5	0.168425	0.0100882	0.0446621	0.070062	0.0112537	0.113577	0.11688	0.00429473	0.0819484	Circadian
ENSG00000068323	TFE3	0.0606988	0.374968	0.559451	0.0707554	0.0925055	0.363371	0.143859	0.0213671	0.198197	Circadian
ENSG00000068354	TBC1D25	0.0165006	0.827134	0.905163	-0.0144822	0.669291	0.873401	-0.0384007	0.447959	0.780756
ENSG00000068366	ACSL4	0.22983	0.0164676	0.0636547	-0.0146049	0.811344	0.933673	0.126234	0.163717	0.542674	Circadian
ENSG00000068383	INPP5A	0.154066	0.0321268	0.103092	-0.0960833	0.0155651	0.140817	-0.00127095	0.982529	0.994344
ENSG00000068394	GPKOW	-0.269589	0.00218411	0.0145476	-0.00828459	0.741048	0.903058	-0.0177092	0.632956	0.87107
ENSG00000068400	GRIPAP1	0.62967	4.99714e-08	1.89806e-05	0.0693983	0.036322	0.225858	0.14954	0.00246665	0.0608163	Circadian
ENSG00000068438	FTSJ1	-0.150355	0.00373667	0.0213966	-0.0684573	0.00265388	0.0461572	-0.0758812	0.0255585	0.21991
ENSG00000068489	PRR11	NA	NA	NA	-0.0324515	0.537605	0.806569	-0.0850367	0.308108	0.689303	Circadian
ENSG00000068650	ATP11A	NA	NA	NA	0.00187949	0.977885	0.994647	0.0461772	0.644709	0.876611	Circadian
ENSG00000068654	POLR1A	NA	NA	NA	-0.0380852	0.308013	0.637827	-0.120937	0.0290562	0.233226
ENSG00000068697	LAPTM4A	0.0299254	0.534175	0.697352	-0.0224952	0.42538	0.732385	0.0301949	0.46818	0.791075
ENSG00000068724	TTC7A	NA	NA	NA	-0.00138484	0.964589	0.989601	-0.0548722	0.232383	0.620188
ENSG00000068745	IP6K2	-0.0248328	0.717989	0.835344	0.0392693	0.0601488	0.295272	0.13962	8.65467e-06	0.00160489	Circadian
ENSG00000068784	SRBD1	0.102769	0.0501924	0.14121	0.0681507	0.060961	0.297255	0.0995094	0.0618428	0.345145	Circadian
ENSG00000068796	KIF2A	0.0823458	0.0919829	0.216379	0.0147772	0.789953	0.927347	-0.0718239	0.380399	0.739824	Circadian
ENSG00000068831	RASGRP2	0.0887923	0.123355	0.264963	-0.00108595	0.970182	0.991956	0.0417617	0.332305	0.707884	Circadian
ENSG00000068878	PSME4	-0.0502077	0.354088	0.539697	-0.0345007	0.26758	0.599832	-0.0700814	0.129092	0.487697
ENSG00000068885	IFT80	0.0212992	0.738364	0.849161	0.054432	0.258371	0.59078	0.101954	0.132272	0.495164	Circadian
ENSG00000068903	SIRT2	0.000192845	0.997139	0.998039	0.0310471	0.197297	0.521191	0.0650819	0.0692483	0.366551
ENSG00000068912	ERLEC1	-0.0637145	0.117904	0.256816	-0.0484718	0.0648595	0.306841	-0.0779602	0.0453809	0.293749	Circadian
ENSG00000068971	PPP2R5B	-0.00566189	0.951842	0.973973	-0.0833234	0.196071	0.519269	-0.0239064	0.804019	0.940437
ENSG00000068976	PYGM	0.0113483	0.830423	0.906794	0.131263	0.0514015	0.273123	0.252213	0.00859645	0.120741	Circadian
ENSG00000069020	MAST4	0.0266757	0.735052	0.84702	0.0611955	0.198521	0.522773	-0.181829	0.00970374	0.129209	Circadian
ENSG00000069188	SDK2	-0.139367	0.121407	0.262151	0.0777378	0.562341	0.819158	-0.174921	0.40265	0.756678	Circadian
ENSG00000069248	NUP133	-0.0647566	0.104667	0.236021	-0.0364007	0.12426	0.416603	-0.0349742	0.317676	0.696703
ENSG00000069275	NUCKS1	-0.182628	0.00594673	0.0301671	-0.0738462	0.0441795	0.25202	-0.124175	0.0218623	0.201286	Circadian
ENSG00000069329	VPS35	-0.100607	0.0404519	0.121345	0.00687786	0.678021	0.878561	0.00315197	0.897147	0.968363	Circadian
ENSG00000069345	DNAJA2	-0.0826207	0.0476781	0.13603	-0.0554117	0.00269376	0.0465434	-0.00378623	0.888739	0.965796	Circadian
ENSG00000069399	BCL3	0.251424	0.00872997	0.0401058	0.211069	0.00111353	0.0261331	0.317969	0.000849744	0.0320619	Circadian
ENSG00000069424	KCNAB2	-0.0970847	0.190926	0.358027	-0.0783608	0.00714982	0.0853608	-0.107709	0.0121365	0.146596	Circadian
ENSG00000069431	NA	-0.0538687	0.489801	0.661528	NA	NA	NA	NA	NA	NA	Circadian
ENSG00000069493	CLEC2D	0.0503863	0.499934	0.670317	0.0452704	0.265585	0.598016	0.117412	0.0510167	0.311398
ENSG00000069509	FUNDC1	0.0429181	0.418148	0.601227	0.0584622	0.139704	0.441091	0.0315565	0.591598	0.854026	Circadian
ENSG00000069667	RORA	0.0747222	0.279901	0.461988	0.0451946	0.500685	0.780937	0.00924447	0.925562	0.977499	Circadian
ENSG00000069696	DRD4	-0.0712552	0.312636	0.498367	-0.365916	0.000677178	0.0189696	-0.427605	0.0134642	0.154417	Circadian
ENSG00000069702	TGFBR3	0.0599715	0.505263	0.674455	0.0416191	0.592573	0.83814	-0.0101618	0.929755	0.978432
ENSG00000069849	ATP1B3	0.0199177	0.81627	0.898951	-0.0285943	0.436764	0.739415	0.0159444	0.770959	0.929121
ENSG00000069869	NEDD4	-0.114091	0.10541	0.23736	0.0839072	0.23706	0.564763	0.00316191	0.976882	0.992408	Circadian
ENSG00000069943	PIGB	NA	NA	NA	0.105976	0.0421314	0.245048	0.202	0.00548751	0.0950324	Circadian
ENSG00000069956	MAPK6	-0.143133	0.0964484	0.223628	-0.0337151	0.41993	0.728048	-0.0128177	0.83291	0.948871	Circadian
ENSG00000069966	GNB5	NA	NA	NA	0.0412118	0.272098	0.604898	0.0191308	0.728175	0.911584
ENSG00000069974	RAB27A	0.0684555	0.357156	0.542361	0.0720129	0.0533865	0.278092	0.104913	0.0573721	0.332027	Circadian
ENSG00000069998	HDHD5	-0.20632	6.32115e-05	0.0011922	-0.0814328	0.00281662	0.0476653	-0.0697581	0.0870986	0.407958
ENSG00000070010	UFD1	0.0305765	0.612258	0.757383	-0.00894994	0.747909	0.906302	0.0219397	0.593502	0.854928	Circadian
ENSG00000070018	LRP6	NA	NA	NA	-0.00943117	0.922073	0.973952	-0.0698659	0.643485	0.876125
ENSG00000070019	GUCY2C	NA	NA	NA	-0.00785777	0.928005	0.9762	0.0837367	0.522775	0.822704	Circadian
ENSG00000070031	SCT	NA	NA	NA	-0.539884	5.05475e-06	0.000485773	-0.498394	0.0168912	0.172797	Circadian
ENSG00000070047	PHRF1	-0.048002	0.294687	0.478052	-0.0139653	0.454401	0.75074	-0.0425866	0.12103	0.472841	Circadian
ENSG00000070061	ELP1	0.0243454	0.707943	0.828348	0.00141529	0.965854	0.989873	-0.0250695	0.607552	0.859499
ENSG00000070081	NUCB2	-0.110683	0.294103	0.477401	-0.0333293	0.426731	0.733273	-0.101652	0.102755	0.438819	Circadian
ENSG00000070087	PFN2	-0.101372	0.0320339	0.102912	0.0217394	0.764326	0.914452	0.0266525	0.813221	0.943275	Circadian
ENSG00000070182	SPTB	NA	NA	NA	-0.191592	0.171903	0.487566	-0.20398	0.331957	0.707551	Circadian
ENSG00000070190	DAPP1	0.296611	3.25243e-05	0.000753816	0.100894	0.0669186	0.313207	0.190154	0.0203916	0.19319	Circadian
ENSG00000070214	SLC44A1	-0.0408025	0.435304	0.616873	0.0752031	0.0245429	0.182898	0.0464878	0.350089	0.720179	Circadian
ENSG00000070269	TMEM260	NA	NA	NA	0.0580502	0.127962	0.423621	0.0114787	0.83571	0.949514
ENSG00000070366	SMG6	-0.0712435	0.464467	0.641462	0.0229598	0.466295	0.757858	-0.0446245	0.33171	0.707415	Circadian
ENSG00000070367	EXOC5	-0.130793	0.0205708	0.0752423	-0.0383869	0.356649	0.682209	0.014675	0.810655	0.942389
ENSG00000070371	CLTCL1	0.113527	0.147852	0.300418	0.0162915	0.815824	0.935397	0.020505	0.852286	0.954264	Circadian
ENSG00000070404	FSTL3	0.0847042	0.291205	0.474294	0.0327935	0.555726	0.815407	0.0360573	0.689917	0.896571
ENSG00000070413	DGCR2	0.0203906	0.762207	0.863602	0.0297519	0.292751	0.622864	0.0230516	0.5788	0.849186
ENSG00000070423	RNF126	-0.133775	0.0234945	0.0826895	-0.0145055	0.668134	0.87277	-0.0482793	0.335551	0.710496
ENSG00000070444	MNT	-0.0176339	0.641042	0.778692	0.0332013	0.0845554	0.349562	0.0425875	0.135223	0.49898	Circadian
ENSG00000070476	ZXDC	0.111995	0.0773974	0.192022	0.0126871	0.630593	0.855369	0.0684226	0.0805633	0.39615
ENSG00000070495	JMJD6	-0.0125546	0.863869	0.927605	0.0482828	0.129336	0.425709	0.0568552	0.22707	0.616192
ENSG00000070501	POLB	0.184258	0.00125516	0.00982224	0.113833	0.0139272	0.130875	0.18929	0.00522917	0.0920419	Circadian
ENSG00000070526	ST6GALNAC1	NA	NA	NA	0.134328	0.209166	0.535149	0.0572588	0.724359	0.910286
ENSG00000070540	WIPI1	0.125876	0.136073	0.283763	-0.101118	0.0366276	0.226676	-0.0128925	0.855882	0.956181	Circadian
ENSG00000070610	GBA2	0.140381	0.00638652	0.0318599	-0.000802886	0.975123	0.993767	0.100575	0.00873604	0.121526
ENSG00000070614	NDST1	-0.0471651	0.657082	0.790652	-0.149911	0.0198282	0.163365	-0.0556027	0.560565	0.839986
ENSG00000070669	ASNS	0.0149396	0.818254	0.900063	0.0605264	0.170058	0.484894	0.0642237	0.321255	0.700967
ENSG00000070718	AP3M2	-0.0743352	0.300863	0.485249	0.108975	0.0210821	0.168844	0.0578891	0.383084	0.742046	Circadian
ENSG00000070729	NA	-0.0591769	0.477666	0.652138	NA	NA	NA	NA	NA	NA	Circadian
ENSG00000070731	ST6GALNAC2	0.369067	0.000278208	0.00326835	0.168955	0.0268283	0.192088	0.325481	0.00345537	0.0727854	Circadian
ENSG00000070756	PABPC1	-0.100608	0.0238402	0.0835349	-0.0563715	0.0232763	0.178167	-0.0732473	0.0435601	0.287575
ENSG00000070759	TESK2	0.0538948	0.353423	0.539224	0.0289997	0.404759	0.716753	0.048367	0.343628	0.716488	Circadian
ENSG00000070761	CFAP20	-0.0709991	0.14628	0.298426	-0.00542885	0.843613	0.946262	-0.0266141	0.525454	0.823246
ENSG00000070770	CSNK2A2	-0.166955	0.00174307	0.0123676	-0.00104333	0.959115	0.987931	-0.0449615	0.135962	0.499325
ENSG00000070785	EIF2B3	-0.156775	0.104085	0.235429	-0.0235224	0.454475	0.750768	-0.0506802	0.283331	0.667725	Circadian
ENSG00000070808	NA	0.316294	0.015358	0.0603545	NA	NA	NA	NA	NA	NA	Circadian
ENSG00000070814	TCOF1	NA	NA	NA	0.0609474	0.0400145	0.237556	-0.0372525	0.39385	0.751455
ENSG00000070831	CDC42	-0.0329553	0.737564	0.84868	-8.34214e-06	0.99969	0.999868	0.058025	0.0689943	0.366056
ENSG00000070882	OSBPL3	0.0831775	0.204757	0.37496	-0.0347546	0.412348	0.723409	-0.0205926	0.741141	0.916087
ENSG00000070886	NA	0.0154779	0.855175	0.922011	NA	NA	NA	NA	NA	NA	Circadian
ENSG00000070915	SLC12A3	NA	NA	NA	-0.788406	1.34538e-11	8.0515e-09	-0.673003	1.18914e-05	0.0020072	Circadian
ENSG00000070950	RAD18	NA	NA	NA	-0.0178024	0.568835	0.823994	-0.0177801	0.706504	0.903229
ENSG00000070961	ATP2B1	0.246709	0.0504224	0.141528	0.119232	0.00118491	0.0272125	0.124229	0.0223381	0.20438	Circadian
ENSG00000071051	NCK2	-0.0630138	0.313341	0.499088	-0.114023	0.000126422	0.00603069	-0.15166	0.000504509	0.0243404
ENSG00000071054	MAP4K4	0.103308	0.147813	0.300393	0.105498	0.00179518	0.035757	0.12615	0.0118963	0.144906	Circadian
ENSG00000071073	MGAT4A	-0.0586605	0.285262	0.467894	-0.0366284	0.450173	0.748701	-0.0225806	0.753724	0.92006	Circadian
ENSG00000071082	RPL31	-0.0367938	0.440361	0.621338	-0.00409752	0.922961	0.974263	-0.0863193	0.169826	0.550314	Circadian
ENSG00000071127	WDR1	-0.0544889	0.0680739	0.175201	-0.00900819	0.581527	0.832334	-0.0333014	0.169017	0.549588
ENSG00000071189	SNX13	0.179752	0.00426581	0.0234895	0.058035	0.260557	0.59264	0.0501408	0.508311	0.814508	Circadian
ENSG00000071205	ARHGAP10	-0.0313591	0.743398	0.851946	0.0550524	0.189811	0.51074	-0.0477648	0.470477	0.791603	Circadian
ENSG00000071242	RPS6KA2	-0.0750815	0.451985	0.631131	-0.10504	0.0320636	0.212111	-0.18401	0.00951542	0.127968	Circadian
ENSG00000071243	ING3	-0.138551	0.0262285	0.0890886	-0.0185806	0.456787	0.752322	0.100534	0.00674429	0.105835
ENSG00000071246	VASH1	NA	NA	NA	-0.0737959	0.409674	0.721093	-0.131482	0.322061	0.701552	Circadian
ENSG00000071282	NA	0.0596114	0.353852	0.539634	NA	NA	NA	NA	NA	NA	Circadian
ENSG00000071462	BUD23	-0.185477	0.00253475	0.0161276	-0.0257869	0.428024	0.733676	-0.0298626	0.537927	0.828442
ENSG00000071537	SEL1L	0.118661	0.0661589	0.171867	-0.0409686	0.377171	0.698527	0.0204253	0.766406	0.927087
ENSG00000071539	TRIP13	NA	NA	NA	-0.217966	0.079384	0.339451	-0.0752666	0.668636	0.888055	Circadian
ENSG00000071553	ATP6AP1	-0.122927	0.0041021	0.022849	-0.07798	0.00718777	0.0854954	-0.0382955	0.364236	0.729247	Circadian
ENSG00000071564	TCF3	-0.120001	0.104741	0.236092	0.0018889	0.954763	0.98692	-0.0460848	0.34548	0.717848	Circadian
ENSG00000071575	TRIB2	0.0524323	0.438268	0.619617	-0.0208333	0.627677	0.854201	0.0124806	0.844503	0.952023	Circadian
ENSG00000071626	DAZAP1	0.0195457	0.63541	0.774363	0.0294594	0.183601	0.502555	0.0480715	0.141499	0.506625
ENSG00000071655	MBD3	-0.0979589	0.17639	0.340085	0.010464	0.79036	0.927606	-0.0440044	0.462092	0.788376	Circadian
ENSG00000071794	HLTF	-0.0244466	0.682292	0.810045	-0.00234577	0.959867	0.987931	-0.0710881	0.299623	0.679558
ENSG00000071859	FAM50A	-0.079103	0.0724049	0.182742	0.0861212	0.0272688	0.194171	0.0383073	0.506016	0.813258	Circadian
ENSG00000071889	FAM3A	-0.0955069	0.0651996	0.170053	0.0137573	0.687533	0.882747	-0.0650736	0.204162	0.594032	Circadian
ENSG00000071894	CPSF1	0.0135864	0.835048	0.909694	0.0314102	0.369837	0.692906	-0.0235892	0.646918	0.877892
ENSG00000071909	MYO3B	NA	NA	NA	0.0045757	0.979576	0.99476	-0.0041855	0.989858	0.997736	Circadian
ENSG00000071967	CYBRD1	0.0757656	0.27685	0.459209	-0.0199728	0.73095	0.898839	0.0666814	0.440554	0.776128	Circadian
ENSG00000071994	PDCD2	-0.229884	3.87367e-06	0.000193509	-0.022303	0.221978	0.549647	0.0100044	0.711744	0.905064
ENSG00000072042	RDH11	0.0299695	0.530339	0.694387	0.00417754	0.861518	0.951161	-0.027541	0.44249	0.777625	Circadian
ENSG00000072062	PRKACA	NA	NA	NA	0.0166029	0.598959	0.84076	0.046192	0.317481	0.69661
ENSG00000072071	ADGRL1	-0.156797	0.063052	0.166487	0.0402188	0.339489	0.667676	-0.0604336	0.33396	0.709294	Circadian
ENSG00000072110	ACTN1	0.126463	0.0277377	0.0929096	0.0684708	0.14216	0.445456	0.123115	0.0761408	0.38582	Circadian
ENSG00000072121	ZFYVE26	-0.0446726	0.210814	0.381702	0.047819	0.143031	0.446111	0.024647	0.609082	0.860027
ENSG00000072134	EPN2	0.278601	0.0102687	0.0452802	0.00657834	0.930759	0.97769	-0.033237	0.747982	0.918091
ENSG00000072135	PTPN18	0.0456419	0.536225	0.69904	-0.00356358	0.900092	0.965086	-0.0446419	0.286478	0.670061	Circadian
ENSG00000072163	LIMS2	-0.135431	0.0712512	0.180751	0.0572104	0.470616	0.761662	-0.069928	0.544919	0.830852
ENSG00000072195	SPEG	0.0980482	0.167442	0.328311	0.0477869	0.580444	0.83186	0.0397789	0.750802	0.919067
ENSG00000072201	LNX1	-0.0692881	0.182968	0.348285	-0.138314	0.0583692	0.290434	0.0210299	0.846154	0.952665
ENSG00000072210	ALDH3A2	-0.0160742	0.731761	0.84428	-0.0118187	0.641061	0.860318	-0.00851604	0.821082	0.945772
ENSG00000072274	TFRC	-0.132901	0.0170337	0.0651615	-0.157395	0.000567882	0.0168016	-0.233422	0.000410123	0.0210925	Circadian
ENSG00000072310	SREBF1	0.0769762	0.214802	0.385712	0.106874	0.00537355	0.0717527	0.100397	0.0757277	0.384468	Circadian
ENSG00000072364	AFF4	0.0290558	0.567359	0.723785	0.0178463	0.692523	0.884773	-0.0259519	0.696978	0.89868
ENSG00000072401	UBE2D1	NA	NA	NA	0.0223301	0.748504	0.906852	0.291125	0.00506316	0.0899616	Circadian
ENSG00000072415	MPP5	NA	NA	NA	0.0699961	0.0497092	0.269663	0.0805123	0.120353	0.471592
ENSG00000072422	RHOBTB1	NA	NA	NA	-0.0771113	0.456623	0.75224	-0.059404	0.707841	0.903504	Circadian
ENSG00000072501	SMC1A	-0.0799244	0.330451	0.515792	0.0135124	0.734052	0.900114	-0.102724	0.084469	0.403521	Circadian
ENSG00000072506	HSD17B10	-0.202015	0.000560325	0.00551607	0.0142949	0.728085	0.89804	-0.0643889	0.295685	0.676487	Circadian
ENSG00000072518	MARK2	0.201672	0.0132799	0.0543447	0.0903554	0.00151564	0.0323238	0.124055	0.00312826	0.0695722	Circadian
ENSG00000072571	HMMR	NA	NA	NA	0.0823179	0.494328	0.777365	-0.125437	0.458127	0.785889	Circadian
ENSG00000072609	CHFR	0.103125	0.00674755	0.0332352	-0.0296153	0.139589	0.440981	0.0300958	0.309772	0.690446
ENSG00000072682	P4HA2	NA	NA	NA	-0.0494408	0.658587	0.867738	0.148073	0.378794	0.739121	Circadian
ENSG00000072694	FCGR2B	0.0738091	0.408005	0.592038	0.165627	0.0507031	0.271144	0.244775	0.0477132	0.300947	Circadian
ENSG00000072736	NFATC3	0.0435026	0.512415	0.679746	0.013033	0.706104	0.890049	-0.0500503	0.325195	0.703938	Circadian
ENSG00000072756	TRNT1	NA	NA	NA	-0.011254	0.714446	0.891841	0.0553154	0.220251	0.611253
ENSG00000072778	ACADVL	0.00549109	0.901005	0.945004	-0.0408898	0.25097	0.581407	0.00231738	0.964697	0.988594	Circadian
ENSG00000072786	STK10	0.0796133	0.117804	0.256721	0.0581494	0.000459806	0.0144898	0.0352727	0.147417	0.515784	Circadian
ENSG00000072803	FBXW11	-0.0409139	0.2123	0.38325	-0.0254689	0.41199	0.723235	0.00139334	0.975664	0.992113	Circadian
ENSG00000072818	ACAP1	-0.0247327	0.681169	0.809231	0.0775077	0.0630325	0.301568	0.0808779	0.189775	0.57634
ENSG00000072840	EVC	NA	NA	NA	0.121892	0.214755	0.541764	-0.097264	0.536508	0.828295	Circadian
ENSG00000072849	DERL2	-0.132867	0.0193178	0.0716263	-0.000322984	0.988385	0.996712	0.0272109	0.408105	0.759879	Circadian
ENSG00000072858	SIDT1	-0.084318	0.198571	0.367884	-0.021685	0.602181	0.841419	-0.0565874	0.354863	0.722942
ENSG00000072864	NDE1	NA	NA	NA	0.038949	0.253212	0.584505	0.114281	0.0242655	0.214453	Circadian
ENSG00000072952	MRVI1	0.481372	0.00547768	0.0283509	0.1947	0.0171906	0.150226	0.368814	0.00244944	0.0605426	Circadian
ENSG00000072954	TMEM38A	0.0286811	0.632277	0.772582	0.0398285	0.560109	0.81748	-0.0802394	0.432391	0.771198
ENSG00000072958	AP1M1	-0.104622	0.0212104	0.0770215	0.0211174	0.353397	0.679343	-0.0395748	0.23782	0.627497
ENSG00000073008	PVR	NA	NA	NA	-0.0754705	0.155681	0.466475	-0.0607076	0.460956	0.787758
ENSG00000073050	XRCC1	-0.0334168	0.562102	0.719986	0.0637763	0.00902449	0.0986847	0.0180276	0.617126	0.86483	Circadian
ENSG00000073060	SCARB1	-0.118659	0.121368	0.262117	-0.00288867	0.950551	0.984964	-0.111075	0.137473	0.502258	Circadian
ENSG00000073111	MCM2	-0.226957	0.0540336	0.148602	-0.0837992	0.0707275	0.321814	-0.131226	0.0617699	0.344895
ENSG00000073150	PANX2	0.343903	0.00201832	0.0137827	0.0637617	0.392077	0.710646	0.354567	0.00146325	0.0442877	Circadian
ENSG00000073169	SELENOO	0.121159	0.0520755	0.144705	0.0156172	0.688123	0.883025	0.0440783	0.455636	0.785151	Circadian
ENSG00000073282	TP63	0.0231954	0.786802	0.880399	-0.055654	0.681315	0.880587	-0.273167	0.150034	0.52034	Circadian
ENSG00000073331	ALPK1	0.402962	0.000503259	0.00507838	0.125294	0.0704442	0.321607	0.260209	0.0117906	0.144255	Circadian
ENSG00000073350	LLGL2	-0.00702574	0.932309	0.962781	0.00417173	0.933612	0.978608	-0.0199239	0.791326	0.936887	Circadian
ENSG00000073417	PDE8A	0.0485772	0.461828	0.638931	-0.0189601	0.561698	0.819062	0.00674356	0.890128	0.96663	Circadian
ENSG00000073464	CLCN4	NA	NA	NA	0.170195	0.034011	0.219074	0.265541	0.0255123	0.219907	Circadian
ENSG00000073536	NLE1	-0.193482	0.00206125	0.0139641	-0.0876018	0.0598908	0.294554	-0.0885717	0.181278	0.56449	Circadian
ENSG00000073578	SDHA	-0.135621	0.00263557	0.0166026	-0.0165975	0.490697	0.774473	-0.0448154	0.207078	0.598285
ENSG00000073584	SMARCE1	-0.128637	0.0589187	0.15844	-0.0316158	0.220794	0.548416	-0.00514656	0.892731	0.967294
ENSG00000073605	GSDMB	0.362723	0.000225431	0.00284094	0.00017391	0.998147	0.999571	0.0997184	0.351082	0.720216	Circadian
ENSG00000073614	KDM5A	-0.046133	0.309632	0.494501	0.0920033	0.00103258	0.0248167	-0.0161654	0.695422	0.897815	Circadian
ENSG00000073711	PPP2R3A	0.266114	0.0140183	0.0565249	0.102168	0.0694993	0.319716	-0.0315046	0.699916	0.90027	Circadian
ENSG00000073737	DHRS9	0.503925	0.000159884	0.00226163	0.406483	6.08594e-05	0.00354547	0.567664	0.000127076	0.0096154	Circadian
ENSG00000073756	PTGS2	0.401105	1.55241e-05	0.000461562	0.0861716	0.269083	0.601512	0.417386	0.000208547	0.0133938	Circadian
ENSG00000073792	IGF2BP2	NA	NA	NA	-0.205084	0.0495348	0.269282	-0.230712	0.136046	0.499355
ENSG00000073803	MAP3K13	NA	NA	NA	0.0893338	0.0489119	0.267254	0.0235653	0.735459	0.913295
ENSG00000073849	ST6GAL1	-0.214572	0.000278818	0.00327206	-0.0432751	0.298446	0.628092	-0.0656875	0.286538	0.670083	Circadian
ENSG00000073861	TBX21	-0.0874054	0.238262	0.413898	-0.0619394	0.429246	0.734391	-0.060895	0.598367	0.856271	Circadian
ENSG00000073910	FRY	0.343085	7.74906e-06	0.000300737	0.100982	0.0683971	0.317306	0.167517	0.0423773	0.284228	Circadian
ENSG00000073921	PICALM	0.287507	2.5746e-06	0.000155176	0.108541	0.0148074	0.135951	0.226535	0.000651742	0.027816	Circadian
ENSG00000073969	NSF	-0.0946203	0.00462649	0.0250246	-0.0358549	0.116622	0.404702	0.0219165	0.515338	0.818843
ENSG00000074054	CLASP1	-0.0667276	0.067697	0.174474	-0.00890559	0.772219	0.918515	-0.0216426	0.633813	0.871608
ENSG00000074071	MRPS34	-0.217483	0.00294444	0.0180608	0.0186936	0.643133	0.861393	-0.0392308	0.52028	0.822034	Circadian
ENSG00000074181	NOTCH3	NA	NA	NA	-0.337746	0.00338003	0.0539904	-0.419641	0.0419428	0.282321	Circadian
ENSG00000074201	CLNS1A	-0.245383	7.51558e-06	0.000296611	-0.0612138	0.00996089	0.105592	-0.0804005	0.0222179	0.203422	Circadian
ENSG00000074211	NA	-0.0952205	0.095576	0.222163	NA	NA	NA	NA	NA	NA	Circadian
ENSG00000074219	TEAD2	-0.112126	0.19527	0.363823	-0.0352786	0.668348	0.872855	0.207088	0.12264	0.476166	Circadian
ENSG00000074266	EED	-0.0201442	0.859718	0.925118	-0.000309833	0.989803	0.996864	0.00415364	0.90867	0.972567
ENSG00000074276	CDHR2	NA	NA	NA	-0.0932453	0.26339	0.595622	-0.195325	0.0933333	0.420212
ENSG00000074319	TSG101	-0.0229326	0.492714	0.664259	0.0123162	0.620495	0.850113	0.0600519	0.104495	0.442581
ENSG00000074356	NCBP3	-0.0584575	0.222473	0.394703	-0.033148	0.136373	0.435988	0.0424045	0.197757	0.586262
ENSG00000074370	ATP2A3	0.0156988	0.811591	0.895798	-0.0256301	0.263698	0.595924	-0.0463981	0.170117	0.550591
ENSG00000074416	MGLL	0.139504	0.275792	0.458069	-0.106232	0.16392	0.477684	-0.187231	0.113894	0.459978
ENSG00000074527	NTN4	NA	NA	NA	-0.00034156	0.997296	0.999226	0.106544	0.537017	0.8283
ENSG00000074582	BCS1L	0.0289671	0.713013	0.832194	-0.0130328	0.710559	0.891223	0.082138	0.119388	0.470056
ENSG00000074590	NUAK1	-0.0606634	0.548618	0.709359	-0.336453	0.0241444	0.181441	-0.213424	0.386507	0.744719	Circadian
ENSG00000074603	DPP8	0.0577299	0.125325	0.268038	-0.00132455	0.962226	0.988857	-0.021713	0.59972	0.856791
ENSG00000074621	SLC24A1	NA	NA	NA	0.00175819	0.958482	0.987619	-0.116242	0.0192636	0.186351
ENSG00000074657	ZNF532	-0.048749	0.561137	0.719257	0.0503597	0.339518	0.667676	0.0596389	0.434319	0.772319	Circadian
ENSG00000074660	SCARF1	0.0141072	0.849706	0.918647	-0.00200577	0.98302	0.995553	0.187965	0.175664	0.558887	Circadian
ENSG00000074695	LMAN1	-0.0579888	0.348509	0.534086	-0.0465278	0.353662	0.679654	-0.0807457	0.27503	0.662953	Circadian
ENSG00000074696	HACD3	-0.184426	0.00235654	0.0153459	0.0241411	0.517655	0.792763	-0.0387956	0.487516	0.802536	Circadian
ENSG00000074706	IPCEF1	-0.0269135	0.69464	0.819225	-0.019657	0.594491	0.838354	-0.0994448	0.0703517	0.369613
ENSG00000074755	ZZEF1	-0.0824582	0.0322098	0.103269	-0.0331207	0.193717	0.516918	-0.0671129	0.0769107	0.387009	Circadian
ENSG00000074800	ENO1	-0.160413	0.000582707	0.00562422	-0.00549817	0.868098	0.953806	-0.095562	0.0502701	0.30954
ENSG00000074803	SLC12A1	NA	NA	NA	0.271496	0.604516	0.842407	0.29909	0.617233	0.864885	Circadian
ENSG00000074842	MYDGF	-0.219584	0.0022772	0.0150143	-0.111901	0.00609696	0.0776501	-0.157104	0.010851	0.137369	Circadian
ENSG00000074855	ANO8	0.102407	0.165947	0.326593	0.0231762	0.540747	0.807944	0.0320196	0.585356	0.850733	Circadian
ENSG00000074935	TUBE1	0.263923	0.00454824	0.0246892	0.0202716	0.65193	0.865074	0.0253833	0.693248	0.897528
ENSG00000074964	ARHGEF10L	0.0194863	0.822249	0.902003	0.0862049	0.0917531	0.362769	0.116068	0.134994	0.49898	Circadian
ENSG00000074966	TXK	-0.152728	0.0463755	0.133655	-0.216973	0.000432993	0.0139683	-0.359745	6.3568e-05	0.00638883	Circadian
ENSG00000075043	NA	0.0596836	0.487915	0.660403	NA	NA	NA	NA	NA	NA	Circadian
ENSG00000075073	NA	-0.137093	0.0214151	0.0776884	NA	NA	NA	NA	NA	NA	Circadian
ENSG00000075089	ACTR6	NA	NA	NA	-0.0184961	0.531278	0.802142	0.04094	0.35283	0.721598	Circadian
ENSG00000075131	TIPIN	0.331847	0.00493753	0.0262625	-0.0542465	0.333816	0.662801	-0.0419538	0.59088	0.853993	Circadian
ENSG00000075142	SRI	-0.103265	0.357967	0.54322	0.0173858	0.594193	0.83814	0.0411261	0.388655	0.746796	Circadian
ENSG00000075151	EIF4G3	0.0281954	0.583743	0.737325	0.0908395	0.0637456	0.303117	0.110427	0.126359	0.48124	Circadian
ENSG00000075188	NUP37	-0.143273	0.00492245	0.0261948	-0.0490057	0.144376	0.448105	0.0404	0.402018	0.756055	Circadian
ENSG00000075218	GTSE1	NA	NA	NA	-0.107427	0.299241	0.629176	-0.119887	0.43863	0.774701	Circadian
ENSG00000075223	SEMA3C	0.120486	0.0572606	0.1553	-0.213751	0.00878795	0.0972262	-0.0565167	0.650194	0.878627	Circadian
ENSG00000075234	TTC38	0.0404137	0.62493	0.767239	-0.11664	0.1053	0.386305	-0.0590049	0.587714	0.852024	Circadian
ENSG00000075239	ACAT1	-0.199871	0.00209592	0.0141299	0.0112069	0.712764	0.891784	0.0249854	0.586628	0.85136	Circadian
ENSG00000075240	GRAMD4	-0.0894363	0.112212	0.248092	-0.115431	0.00110059	0.025922	-0.0872573	0.0938272	0.420609	Circadian
ENSG00000075275	CELSR1	NA	NA	NA	0.0579358	0.40191	0.715356	-0.032025	0.764488	0.926392	Circadian
ENSG00000075292	ZNF638	0.152077	0.00877939	0.0402661	0.109469	6.70866e-08	1.2618e-05	0.0913622	0.00196892	0.0530119	Circadian
ENSG00000075303	SLC25A40	-0.171145	0.0128191	0.0529931	-0.064751	0.128444	0.424097	-0.0247605	0.694732	0.8977
ENSG00000075336	TIMM21	-0.0760469	0.0820534	0.199649	-0.0394665	0.176358	0.493083	-0.0344843	0.413198	0.763363
ENSG00000075340	ADD2	-0.166732	0.133075	0.279614	0.133366	0.0315252	0.21056	0.0312525	0.73951	0.915011	Circadian
ENSG00000075391	RASAL2	NA	NA	NA	0.198763	0.0117225	0.116921	0.0195072	0.872504	0.961369	Circadian
ENSG00000075399	VPS9D1	0.0698483	0.520715	0.686394	0.105884	0.13282	0.43045	0.197438	0.0560123	0.32723
ENSG00000075407	ZNF37A	NA	NA	NA	0.0175068	0.549241	0.811897	-0.0478775	0.270293	0.658532
ENSG00000075413	MARK3	0.134991	0.0333797	0.105882	-0.0316131	0.450841	0.749088	-0.00281545	0.963622	0.988594
ENSG00000075415	SLC25A3	-0.206591	0.000153063	0.00220737	-0.0815078	9.9631e-05	0.00516555	-0.0876301	0.00388045	0.0771752	Circadian
ENSG00000075420	FNDC3B	0.236079	0.000603378	0.00572899	0.0593774	0.353274	0.679206	0.156733	0.0982624	0.42856	Circadian
ENSG00000075426	FOSL2	-0.00415538	0.945865	0.971114	0.121333	0.0282915	0.197815	0.218452	0.00788537	0.114338	Circadian
ENSG00000075539	FRYL	-0.0331206	0.354983	0.540393	0.054776	0.157192	0.468976	-0.0303381	0.59595	0.855705
ENSG00000075568	TMEM131	-0.0354519	0.283408	0.465836	-0.0190809	0.608243	0.843671	0.00502845	0.926801	0.977746	Circadian
ENSG00000075618	FSCN1	-0.19787	0.00174249	0.0123676	-0.217542	0.00021882	0.00892622	-0.280986	0.0023631	0.0588139
ENSG00000075624	ACTB	-0.00197133	0.952263	0.974225	0.0263744	0.432447	0.736009	0.0190644	0.699848	0.90027
ENSG00000075651	PLD1	-0.138554	0.0331516	0.105435	-0.0238823	0.626474	0.853475	-0.0671429	0.367287	0.731426	Circadian
ENSG00000075702	WDR62	NA	NA	NA	-0.0786516	0.202935	0.527927	-0.103318	0.298407	0.677913	Circadian
ENSG00000075711	DLG1	0.0562048	0.366718	0.552193	0.0370498	0.224176	0.551578	-0.0153009	0.733	0.9123	Circadian
ENSG00000075785	RAB7A	0.0808261	0.0252154	0.0868759	0.0688478	0.00855151	0.0953338	0.126697	0.00106865	0.0371235
ENSG00000075790	BCAP29	-0.136653	0.0594803	0.159448	-0.0556641	0.0548873	0.282174	-0.0361401	0.403798	0.75761
ENSG00000075826	SEC31B	0.274795	0.00173893	0.0123541	-0.00916955	0.866761	0.953087	0.15662	0.0508672	0.311069
ENSG00000075856	SART3	0.0500131	0.514632	0.68114	0.000732373	0.967543	0.99058	-0.0201058	0.450669	0.782475
ENSG00000075884	ARHGAP15	NA	NA	NA	0.0855119	0.00884834	0.0974057	0.0744699	0.12257	0.476166
ENSG00000075886	TUBA3D	0.256668	0.0155491	0.0608681	-0.0484193	0.630053	0.855369	0.0397142	0.796789	0.938351	Circadian
ENSG00000075914	EXOSC7	NA	NA	NA	0.00249489	0.945014	0.982785	-0.0599017	0.260679	0.647957	Circadian
ENSG00000075945	KIFAP3	-0.167549	0.00416748	0.0230971	-0.0130367	0.658088	0.867538	0.00242392	0.956174	0.986018
ENSG00000075975	MKRN2	-0.0971158	0.0366044	0.112929	-0.0408432	0.165214	0.478682	-0.0272963	0.524816	0.823157	Circadian
ENSG00000076003	MCM6	-0.179852	0.00149624	0.0112117	-0.0422529	0.251116	0.581563	-0.111607	0.0370203	0.266231	Circadian
ENSG00000076043	REXO2	-0.0292242	0.574867	0.729687	0.0339948	0.47601	0.764194	0.00299541	0.961588	0.987618	Circadian
ENSG00000076053	RBM7	NA	NA	NA	0.00368044	0.90485	0.967378	0.0864678	0.0530593	0.31797	Circadian
ENSG00000076067	RBMS2	NA	NA	NA	-0.0968251	0.114271	0.400991	-0.0948737	0.302654	0.682787
ENSG00000076108	BAZ2A	-0.142649	0.0463908	0.133664	0.0728919	0.0371046	0.228118	0.0763904	0.142614	0.507613	Circadian
ENSG00000076201	PTPN23	-0.103341	0.132945	0.279446	0.00312325	0.855098	0.949135	-0.0421102	0.0957492	0.424106
ENSG00000076242	MLH1	-0.217209	0.000376642	0.00408305	-0.00296369	0.90043	0.965239	0.000848709	0.980592	0.993724	Circadian
ENSG00000076248	UNG	-0.170778	0.00168043	0.012117	-0.101078	0.0108858	0.111275	-0.0470989	0.431177	0.770552
ENSG00000076258	FMO4	0.168191	0.0454939	0.131696	0.0341373	0.448645	0.747835	0.0619282	0.38334	0.742213	Circadian
ENSG00000076321	KLHL20	-0.152498	0.0570662	0.154924	-0.0144428	0.636569	0.858276	0.00204648	0.964162	0.988594	Circadian
ENSG00000076351	SLC46A1	-0.092466	0.186559	0.352897	0.0797396	0.227716	0.555449	0.141957	0.165155	0.545567
ENSG00000076356	PLXNA2	0.157138	0.0646906	0.169282	0.208346	6.05898e-05	0.00354547	0.165412	0.0425206	0.284754
ENSG00000076382	SPAG5	NA	NA	NA	0.0687544	0.237289	0.564999	-0.00712392	0.930492	0.978657
ENSG00000076513	ANKRD13A	NA	NA	NA	0.00187384	0.957225	0.987165	0.0950813	0.069063	0.366056
ENSG00000076554	TPD52	-0.119446	0.0965558	0.223768	-0.115306	0.022415	0.174625	0.0429618	0.568075	0.8429	Circadian
ENSG00000076555	ACACB	-0.0747297	0.411317	0.594953	0.0366606	0.407005	0.718796	-0.100416	0.118592	0.468179
ENSG00000076604	TRAF4	NA	NA	NA	-0.0766434	0.0903791	0.361223	0.0182314	0.791697	0.936887
ENSG00000076641	PAG1	0.0227701	0.682624	0.810351	0.0867208	0.0407474	0.240436	0.0144539	0.817955	0.944004	Circadian
ENSG00000076650	GPATCH1	-0.0177312	0.771661	0.869952	-0.0406861	0.104298	0.384432	0.0245725	0.493308	0.805929
ENSG00000076662	ICAM3	0.0985659	0.0831549	0.201044	0.120703	0.00856992	0.0954581	0.18745	0.00605862	0.100097
ENSG00000076685	NT5C2	0.186675	0.00114856	0.00924349	0.0349033	0.582435	0.832587	0.200322	0.0322288	0.247903	Circadian
ENSG00000076716	GPC4	NA	NA	NA	0.334734	0.0423195	0.24528	0.162644	0.475378	0.79457	Circadian
ENSG00000076770	MBNL3	0.210112	0.0970495	0.224412	-0.17234	0.0267398	0.191912	-0.133672	0.239753	0.629681
ENSG00000076826	CAMSAP3	NA	NA	NA	0.259726	0.010148	0.107058	0.37526	0.0293125	0.234322	Circadian
ENSG00000076864	RAP1GAP	0.267851	0.494663	0.666158	-0.228935	0.512696	0.789123	-0.0645833	0.905959	0.971752	Circadian
ENSG00000076924	XAB2	-0.14452	0.000655123	0.00610531	0.0171496	0.500427	0.780937	-0.0174587	0.641653	0.875622
ENSG00000076928	ARHGEF1	-0.0204088	0.781255	0.876491	-0.0223611	0.39968	0.71371	0.0490049	0.212612	0.603803
ENSG00000076944	STXBP2	0.0990643	0.149408	0.302748	0.0663205	0.242861	0.57262	0.0973324	0.241	0.631067	Circadian
ENSG00000076984	MAP2K7	3.98047e-05	0.999554	0.999658	0.0461876	0.123624	0.415742	0.0237046	0.59238	0.854434
ENSG00000077044	DGKD	0.0155174	0.780091	0.875628	-0.0909626	0.000409883	0.0135251	-0.072093	0.057145	0.331149
ENSG00000077097	TOP2B	-0.0706049	0.170464	0.332591	-0.014563	0.691758	0.884413	-0.0554786	0.307827	0.689144
ENSG00000077147	TM9SF3	-0.0254424	0.62003	0.763658	-0.0556581	0.0747224	0.33091	-0.0257043	0.57582	0.847729
ENSG00000077150	NFKB2	0.19479	0.00822538	0.0386359	0.0948871	0.00873305	0.0968655	0.0927317	0.0822946	0.399076	Circadian
ENSG00000077152	UBE2T	-0.172436	0.0480972	0.136745	-0.0452512	0.546533	0.809757	0.149478	0.173883	0.556342	Circadian
ENSG00000077157	PPP1R12B	-0.10112	0.268253	0.449407	0.172613	0.0106489	0.109926	0.405284	6.2433e-05	0.00632302	Circadian
ENSG00000077232	DNAJC10	-0.0159339	0.830423	0.906794	-0.00523003	0.894597	0.963817	0.00884158	0.87849	0.963381
ENSG00000077235	GTF3C1	-0.0507969	0.494834	0.666308	0.00105987	0.955556	0.987079	-0.0591691	0.0353454	0.259252
ENSG00000077238	IL4R	0.0170753	0.822959	0.902528	0.0984415	0.0376524	0.229187	0.066857	0.342043	0.715043	Circadian
ENSG00000077254	USP33	0.0875566	0.355747	0.541111	-0.00385758	0.895033	0.963927	0.0212378	0.623481	0.868478	Circadian
ENSG00000077274	NA	0.0392094	0.536684	0.699276	NA	NA	NA	NA	NA	NA	Circadian
ENSG00000077312	SNRPA	-0.13304	0.00334759	0.0197999	0.0129863	0.735994	0.901138	-0.112518	0.0529981	0.31797	Circadian
ENSG00000077348	EXOSC5	-0.238155	0.00100636	0.00839137	-0.0696144	0.0571665	0.287896	-0.0652399	0.250017	0.639684	Circadian
ENSG00000077380	DYNC1I2	-0.136206	0.00230511	0.0151443	0.059862	0.00504198	0.0690337	0.0445434	0.158195	0.53282
ENSG00000077420	APBB1IP	0.18956	0.000207932	0.00269075	0.164341	8.89664e-06	0.000797829	0.191001	0.000397551	0.020748	Circadian
ENSG00000077454	LRCH4	-0.0212484	0.67484	0.804244	0.00792491	0.805645	0.931644	0.109412	0.0226365	0.206304
ENSG00000077458	FAM76B	0.188323	0.00387738	0.021995	-0.0228002	0.624148	0.851803	0.182044	0.00774701	0.113709	Circadian
ENSG00000077463	SIRT6	NA	NA	NA	0.0777577	0.0543467	0.28071	0.0835152	0.174022	0.556515
ENSG00000077514	POLD3	-0.124998	0.0323	0.103468	0.00690403	0.789667	0.92734	0.040334	0.293063	0.675126
ENSG00000077549	CAPZB	-0.0615904	0.0859456	0.206217	-0.0149819	0.536516	0.806138	-0.0297275	0.40753	0.759493	Circadian
ENSG00000077585	GPR137B	-0.048388	0.440337	0.621338	-0.0213731	0.683964	0.881554	-0.0364599	0.630613	0.869919
ENSG00000077616	NAALAD2	NA	NA	NA	0.018365	0.836567	0.943348	0.122793	0.337687	0.71218	Circadian
ENSG00000077684	JADE1	-0.125662	0.0197541	0.0729514	-0.00186248	0.935433	0.978993	0.0434107	0.203592	0.592898	Circadian
ENSG00000077713	SLC25A43	-0.0903252	0.31368	0.499384	-0.0254537	0.486029	0.771529	-0.0196561	0.737143	0.913872	Circadian
ENSG00000077721	UBE2A	0.0162027	0.67256	0.802959	-0.0179646	0.39248	0.710646	0.0971708	0.00202264	0.0538382
ENSG00000077782	FGFR1	NA	NA	NA	0.0468501	0.513439	0.789527	0.0435191	0.691298	0.89704
ENSG00000077935	SMC1B	NA	NA	NA	-0.0330956	0.79517	0.928967	-0.0784832	0.681897	0.892875	Circadian
ENSG00000077942	NA	0.185189	0.177559	0.341091	NA	NA	NA	NA	NA	NA	Circadian
ENSG00000077984	CST7	-0.0832993	0.472188	0.647529	0.0486537	0.551406	0.812583	-0.0145205	0.903604	0.971067	Circadian
ENSG00000078018	NA	-0.0720447	0.301672	0.485988	NA	NA	NA	NA	NA	NA	Circadian
ENSG00000078043	PIAS2	-0.227676	0.000145147	0.00213295	-0.0924327	0.00190448	0.0373132	-0.0461059	0.311162	0.691599
ENSG00000078053	AMPH	NA	NA	NA	-0.101702	0.33711	0.665694	-0.0288699	0.858411	0.956348	Circadian
ENSG00000078061	ARAF	-0.0774356	0.0744782	0.18649	0.0302189	0.224437	0.551837	0.00993613	0.785679	0.934532	Circadian
ENSG00000078070	MCCC1	-0.0410869	0.395992	0.58097	-0.0228378	0.424324	0.731578	-0.126856	0.00364095	0.074505
ENSG00000078081	LAMP3	-0.0773686	0.301668	0.485988	-0.0978058	0.508067	0.785764	0.0582931	0.782728	0.934532	Circadian
ENSG00000078114	NEBL	0.120712	0.214014	0.384982	-0.0119683	0.974118	0.993281	0.385146	0.464851	0.790515	Circadian
ENSG00000078124	ACER3	0.0930067	0.142895	0.292812	-0.0375024	0.377475	0.698795	-0.0101406	0.874839	0.961928	Circadian
ENSG00000078140	UBE2K	-0.0573465	0.227367	0.400874	-0.014705	0.490151	0.774152	-0.00894833	0.776712	0.932848
ENSG00000078142	PIK3C3	-0.0508396	0.599149	0.749021	0.0372314	0.0618692	0.298815	0.00509518	0.862345	0.957172
ENSG00000078177	N4BP2	0.400646	7.58798e-05	0.00134641	-0.0699791	0.217383	0.544792	-0.11626	0.147604	0.516025	Circadian
ENSG00000078237	TIGAR	0.0159608	0.807642	0.892996	-0.04043	0.181641	0.500948	0.054728	0.233631	0.621881
ENSG00000078246	TULP3	-0.143069	0.00469777	0.0252659	0.0107645	0.78017	0.922463	-0.00222837	0.970509	0.990604
ENSG00000078269	SYNJ2	-0.102282	0.268163	0.449407	-0.0768702	0.128075	0.423785	-0.0862465	0.241598	0.631879
ENSG00000078304	PPP2R5C	-0.12736	0.0186632	0.0699005	-0.0506241	0.0381735	0.230402	-0.0175833	0.626079	0.869129
ENSG00000078328	NA	-0.108762	0.114826	0.252213	NA	NA	NA	NA	NA	NA	Circadian
ENSG00000078369	GNB1	-0.0267976	0.433438	0.615393	-0.0178831	0.327119	0.657334	0.00682928	0.800022	0.939451
ENSG00000078399	NA	-0.0965979	0.130869	0.27606	NA	NA	NA	NA	NA	NA	Circadian
ENSG00000078401	EDN1	NA	NA	NA	-0.15001	0.122685	0.414489	-0.015486	0.915907	0.974924	Circadian
ENSG00000078403	MLLT10	0.0898392	0.0300079	0.0978525	0.0129191	0.640755	0.860318	-0.071451	0.0811619	0.396529	Circadian
ENSG00000078487	ZCWPW1	0.048606	0.41594	0.59906	-0.0230023	0.624743	0.85184	0.151684	0.0284527	0.23124
ENSG00000078589	P2RY10	-0.0218901	0.774197	0.871394	0.082859	0.137251	0.437225	0.070448	0.384341	0.742841	Circadian
ENSG00000078596	ITM2A	-0.12313	0.117327	0.256027	0.072478	0.211627	0.538411	-0.0017648	0.983473	0.994883
ENSG00000078618	NRDC	0.11425	0.0361639	0.111965	0.0760456	0.0225637	0.175058	0.128664	0.0097652	0.129542
ENSG00000078668	VDAC3	-0.0138122	0.710764	0.830281	-0.0327113	0.0852468	0.350461	-0.0382606	0.174104	0.556641	Circadian
ENSG00000078674	PCM1	0.0381586	0.448973	0.628495	0.0163874	0.577754	0.830346	0.00195983	0.964103	0.988594
ENSG00000078687	TNRC6C	0.0487845	0.675239	0.804512	0.0292257	0.420524	0.728317	-0.0723545	0.176931	0.559565	Circadian
ENSG00000078699	CBFA2T2	-0.00893606	0.890484	0.939536	0.0759996	0.00213314	0.0403518	-0.0101428	0.778912	0.933839	Circadian
ENSG00000078747	ITCH	-0.1344	0.0114505	0.0490484	-0.011382	0.777834	0.921112	0.0299142	0.616279	0.864423
ENSG00000078804	TP53INP2	0.16834	0.0745286	0.186574	-0.0753749	0.317176	0.64653	0.228024	0.042018	0.282538	Circadian
ENSG00000078808	SDF4	-0.0705651	0.132385	0.278516	-0.00907201	0.675742	0.8766	0.00883014	0.781658	0.934532
ENSG00000078814	MYH7B	NA	NA	NA	0.151122	0.0325671	0.213564	0.235999	0.0233848	0.209873	Circadian
ENSG00000078900	TP73	NA	NA	NA	-0.00666584	0.957152	0.987165	-0.252767	0.203208	0.592304	Circadian
ENSG00000078902	TOLLIP	0.0142424	0.820859	0.901498	0.0208003	0.562726	0.819381	0.0261418	0.618834	0.865395	Circadian
ENSG00000078967	UBE2D4	NA	NA	NA	0.00665917	0.83542	0.94316	-0.0401883	0.424641	0.767363
ENSG00000079101	NA	-0.030774	0.665094	0.796963	NA	NA	NA	NA	NA	NA	Circadian
ENSG00000079102	NA	-0.272187	0.00187181	0.0130556	NA	NA	NA	NA	NA	NA	Circadian
ENSG00000079134	THOC1	0.034645	0.579977	0.734241	0.0111617	0.69875	0.887501	0.0428241	0.313867	0.693369
ENSG00000079150	FKBP7	NA	NA	NA	-0.206811	0.0267576	0.191912	-0.120159	0.346624	0.718686	Circadian
ENSG00000079215	SLC1A3	NA	NA	NA	0.0633264	0.51084	0.787832	0.00166248	0.991282	0.998105
ENSG00000079246	XRCC5	-0.149031	0.000498612	0.005052	-0.00441083	0.81156	0.933739	0.00253332	0.926273	0.977499
ENSG00000079257	LXN	0.0848076	0.187835	0.354328	0.0306454	0.541247	0.807944	0.0884078	0.226372	0.615852	Circadian
ENSG00000079263	SP140	-0.0100112	0.854455	0.921511	0.171926	0.000468529	0.0146971	0.149578	0.0383966	0.270674	Circadian
ENSG00000079277	MKNK1	0.14931	0.071915	0.181878	-0.0767084	0.113277	0.399092	0.0396471	0.580654	0.849793
ENSG00000079308	TNS1	0.140263	0.440371	0.621338	-0.195413	0.153582	0.462804	-0.164517	0.411803	0.762285	Circadian
ENSG00000079313	REXO1	NA	NA	NA	0.005201	0.749266	0.907027	0.00813841	0.735447	0.913295	Circadian
ENSG00000079332	SAR1A	-0.0341086	0.708723	0.828999	-0.0227667	0.125578	0.41891	-0.0109177	0.620308	0.866064
ENSG00000079335	CDC14A	-0.0472983	0.456016	0.634293	0.0193297	0.70708	0.890171	-0.00707572	0.924066	0.977499	Circadian
ENSG00000079337	RAPGEF3	NA	NA	NA	0.207768	0.0531272	0.277789	0.291617	0.0326405	0.24858	Circadian
ENSG00000079385	CEACAM1	0.566732	8.67525e-05	0.00147559	0.324236	0.00155658	0.0325628	0.565305	0.000171897	0.0120383	Circadian
ENSG00000079387	SENP1	NA	NA	NA	-0.00831316	0.784173	0.924962	0.00158066	0.971872	0.990825
ENSG00000079393	NA	0.0223771	0.806225	0.892161	NA	NA	NA	NA	NA	NA
ENSG00000079432	CIC	0.0236704	0.701973	0.825061	0.0210905	0.356445	0.682209	-0.0110655	0.741773	0.916272	Circadian
ENSG00000079435	LIPE	-0.00793026	0.908722	0.948671	0.0812899	0.0326075	0.213694	0.0524599	0.386218	0.744502	Circadian
ENSG00000079459	FDFT1	-0.150368	0.011035	0.047581	0.0191751	0.509642	0.786927	-0.0275565	0.522167	0.822548
ENSG00000079462	PAFAH1B3	-0.238409	0.000139379	0.002072	0.100114	0.0614088	0.298218	-0.0356862	0.659263	0.883905	Circadian
ENSG00000079482	OPHN1	NA	NA	NA	0.0169811	0.843822	0.946262	-0.173009	0.215702	0.607888	Circadian
ENSG00000079616	KIF22	0.0302495	0.555215	0.714889	0.00520986	0.879912	0.958383	0.0147525	0.77305	0.930203	Circadian
ENSG00000079691	CARMIL1	-0.192745	0.00843106	0.0392694	0.0128436	0.839378	0.944553	-0.0684828	0.465968	0.790515	Circadian
ENSG00000079739	PGM1	-0.124531	0.00871236	0.0400513	0.000163348	0.995579	0.998478	0.0128188	0.772793	0.930122	Circadian
ENSG00000079785	DDX1	-0.11721	0.00354676	0.0206801	-0.00836011	0.694105	0.885865	-0.032748	0.298194	0.677913
ENSG00000079805	DNM2	0.096499	0.171852	0.33432	-0.0374631	0.0824117	0.34566	-0.0107345	0.735442	0.913295
ENSG00000079819	EPB41L2	0.0978146	0.164073	0.324056	0.07411	0.105889	0.386614	0.0296326	0.657868	0.883104	Circadian
ENSG00000079931	MOXD1	NA	NA	NA	-0.101063	0.361794	0.685097	-0.097889	0.528145	0.824565
ENSG00000079950	STX7	0.130984	0.143778	0.294188	0.0747691	0.0446997	0.254109	0.205362	0.000229282	0.0143068	Circadian
ENSG00000079974	RABL2B	0.0155205	0.753019	0.858271	0.0170223	0.620595	0.850146	0.108356	0.0348766	0.256661
ENSG00000079999	KEAP1	-0.133881	0.0259208	0.0884954	-0.0190756	0.45267	0.749856	-0.0818147	0.0321822	0.247903
ENSG00000080007	DDX43	NA	NA	NA	-0.135762	0.243065	0.572988	-0.179222	0.32338	0.702622	Circadian
ENSG00000080189	SLC35C2	-0.096929	0.0785707	0.193978	-0.0215739	0.380082	0.700058	-0.0238327	0.512846	0.816953	Circadian
ENSG00000080200	CRYBG3	NA	NA	NA	0.098031	0.20835	0.534724	-0.116405	0.268907	0.657685	Circadian
ENSG00000080298	RFX3	0.0126678	0.880691	0.93548	0.0372815	0.378762	0.699315	0.139019	0.022796	0.206987
ENSG00000080345	RIF1	-0.00783063	0.943266	0.969576	-0.00598645	0.885167	0.960847	0.000215325	0.997201	0.998959
ENSG00000080371	RAB21	0.090107	0.0478396	0.136386	-0.00814566	0.777576	0.921056	0.0911239	0.0338208	0.253527	Circadian
ENSG00000080493	SLC4A4	0.102268	0.110016	0.244455	-0.0693277	0.474931	0.763879	-0.183365	0.200806	0.58972	Circadian
ENSG00000080503	SMARCA2	-0.0430785	0.606098	0.752871	-0.00988578	0.749492	0.907027	-0.0561246	0.222521	0.613767
ENSG00000080546	SESN1	-0.372427	4.09465e-06	0.000198295	-0.235924	8.29642e-06	0.000758547	-0.374101	1.95497e-06	0.000545059	Circadian
ENSG00000080561	MID2	NA	NA	NA	-0.0266356	0.728823	0.898192	-0.123621	0.291178	0.674274	Circadian
ENSG00000080573	COL5A3	NA	NA	NA	0.158671	0.395122	0.711159	0.103869	0.74127	0.916133	Circadian
ENSG00000080603	SRCAP	NA	NA	NA	0.0626398	0.15436	0.464527	-0.100436	0.107909	0.449928	Circadian
ENSG00000080608	PUM3	0.118791	0.259794	0.439596	-0.042399	0.138944	0.43986	0.0141722	0.746811	0.91795	Circadian
ENSG00000080644	NA	0.438824	4.24069e-05	0.000907901	NA	NA	NA	NA	NA	NA
ENSG00000080802	CNOT4	0.0375596	0.334026	0.519374	0.0466356	0.058027	0.289827	0.0394972	0.279713	0.667062	Circadian
ENSG00000080815	PSEN1	-0.00164513	0.983808	0.990956	0.0376028	0.248111	0.578409	0.0675722	0.162178	0.53981	Circadian
ENSG00000080819	CPOX	0.0438611	0.609531	0.755527	-0.000759964	0.979624	0.99476	0.0695488	0.109545	0.453259	Circadian
ENSG00000080822	CLDND1	0.0775758	0.159526	0.31802	-0.00581861	0.860243	0.951084	0.109198	0.0261186	0.222283
ENSG00000080823	MOK	0.109598	0.222629	0.394907	0.279502	0.00494612	0.068404	0.279441	0.0323663	0.247946	Circadian
ENSG00000080824	HSP90AA1	-0.0172769	0.756899	0.860715	0.140716	7.92882e-05	0.00439541	0.105959	0.0416594	0.28185
ENSG00000080839	RBL1	-0.256425	0.00602211	0.030425	0.0248773	0.547895	0.810788	-0.101913	0.0925774	0.41833
ENSG00000080845	DLGAP4	NA	NA	NA	0.0271619	0.106728	0.388127	0.0345041	0.16695	0.546276
ENSG00000080854	IGSF9B	0.160714	0.0551513	0.150945	0.282802	0.00134385	0.0295872	0.191834	0.102682	0.438819	Circadian
ENSG00000080910	NA	-0.0661602	0.475038	0.64999	NA	NA	NA	NA	NA	NA	Circadian
ENSG00000080986	NDC80	0.174823	0.0347846	0.108911	-0.0675573	0.253318	0.584505	-0.111461	0.19499	0.5828	Circadian
ENSG00000081014	AP4E1	-0.00433322	0.920189	0.955604	-0.020283	0.594197	0.83814	-0.0745458	0.179223	0.561651
ENSG00000081019	RSBN1	-0.100244	0.0196269	0.0725782	0.0591463	0.0924577	0.363371	0.0157184	0.762152	0.925255
ENSG00000081026	MAGI3	NA	NA	NA	0.144789	0.0187929	0.157957	0.0607704	0.463621	0.789859	Circadian
ENSG00000081052	COL4A4	NA	NA	NA	0.114466	0.194123	0.517372	0.0534324	0.692337	0.897528	Circadian
ENSG00000081059	TCF7	-0.22184	0.0555192	0.151514	0.0750025	0.205294	0.531232	-0.0498632	0.566626	0.842464	Circadian
ENSG00000081087	OSTM1	0.185219	0.000987449	0.00828451	0.0479071	0.141526	0.444287	0.113343	0.0192025	0.185975	Circadian
ENSG00000081148	IMPG2	-0.00552426	0.93275	0.96288	0.108409	0.298433	0.628092	0.259076	0.0856558	0.405623	Circadian
ENSG00000081154	PCNP	-0.0380618	0.396873	0.581723	-0.0403702	0.230145	0.557595	0.0540827	0.276722	0.6638	Circadian
ENSG00000081177	EXD2	NA	NA	NA	-0.0496392	0.169026	0.483676	0.007955	0.880174	0.96381	Circadian
ENSG00000081181	ARG2	NA	NA	NA	-0.147586	0.119828	0.410107	-0.0792538	0.578337	0.849186
ENSG00000081189	MEF2C	0.0314461	0.706965	0.827641	0.0293952	0.462003	0.755279	0.0443999	0.452346	0.783321	Circadian
ENSG00000081237	PTPRC	0.292941	0.02531	0.086954	0.0227908	0.674794	0.875756	0.0989471	0.220501	0.611253	Circadian
ENSG00000081248	NA	-0.0672414	0.459564	0.637317	NA	NA	NA	NA	NA	NA	Circadian
ENSG00000081307	UBA5	-0.192879	0.00960927	0.0431754	-0.079344	0.0118522	0.117895	-0.0428546	0.352852	0.721598	Circadian
ENSG00000081320	STK17B	-0.0906367	0.121856	0.262863	-0.139877	0.00137479	0.0300672	-0.0779687	0.22438	0.614432
ENSG00000081377	CDC14B	0.136839	0.0816065	0.198861	-0.00606798	0.916602	0.972764	-0.105021	0.21678	0.60884	Circadian
ENSG00000081386	ZNF510	NA	NA	NA	-0.0266818	0.599941	0.840958	-0.154794	0.0332772	0.251364	Circadian
ENSG00000081665	ZNF506	NA	NA	NA	0.0244718	0.458324	0.753227	-0.0132349	0.786463	0.934865
ENSG00000081692	JMJD4	-0.0666568	0.394463	0.579723	0.0120054	0.829223	0.94074	-0.0612396	0.455953	0.785318
ENSG00000081721	DUSP12	-0.120779	0.00259691	0.0164101	-0.0586262	0.0360107	0.22502	-0.101886	0.01262	0.149824	Circadian
ENSG00000081760	AACS	-0.207837	0.00169736	0.0121827	-0.0402546	0.201627	0.526314	-0.0567841	0.22312	0.613791
ENSG00000081791	DELE1	0.0365258	0.395807	0.580853	-0.0190542	0.439172	0.740921	0.011408	0.753944	0.92006
ENSG00000081803	NA	-0.0564636	0.317222	0.502757	NA	NA	NA	NA	NA	NA	Circadian
ENSG00000081870	HSPB11	-0.279502	3.35966e-06	0.000182087	-0.000380153	0.990081	0.996864	0.0608466	0.178454	0.560928	Circadian
ENSG00000081913	PHLPP1	0.231656	0.000851928	0.00738693	0.197191	2.61025e-05	0.00179115	0.302636	1.07196e-05	0.00186328	Circadian
ENSG00000081923	ATP8B1	NA	NA	NA	0.130729	0.0984066	0.375325	0.124097	0.33093	0.707002	Circadian
ENSG00000081985	IL12RB2	NA	NA	NA	0.00833725	0.934981	0.978993	-0.180361	0.217803	0.609156	Circadian
ENSG00000082014	SMARCD3	-0.0573421	0.442925	0.623356	0.048346	0.351512	0.677501	0.0829614	0.289724	0.672516
ENSG00000082068	WDR70	-0.0318623	0.594824	0.745631	0.0234417	0.35088	0.677373	-0.0402992	0.279689	0.667062	Circadian
ENSG00000082074	FYB1	0.10047	0.0609531	0.162493	0.134465	0.00068268	0.0190164	0.113986	0.0514629	0.313396	Circadian
ENSG00000082146	STRADB	0.192774	0.21195	0.382759	-0.13424	0.283369	0.61402	-0.220052	0.230941	0.619497
ENSG00000082153	BZW1	0.00802965	0.91798	0.954382	-0.0506398	0.0545791	0.281028	0.00821688	0.831616	0.948463	Circadian
ENSG00000082196	C1QTNF3	NA	NA	NA	-0.0261583	0.691597	0.884413	0.0626598	0.52794	0.82444	Circadian
ENSG00000082212	ME2	0.111499	0.0287942	0.0953628	-0.0117089	0.673136	0.875137	0.0877908	0.0325359	0.248329
ENSG00000082213	C5orf22	-0.160536	0.00400917	0.0224895	-0.00790995	0.782843	0.924095	0.0149273	0.720646	0.908855
ENSG00000082258	CCNT2	0.165256	0.00217008	0.0144803	0.00734048	0.860714	0.951084	0.103405	0.094444	0.422031	Circadian
ENSG00000082269	FAM135A	0.0751235	0.271888	0.453556	0.0276031	0.580466	0.83186	0.0181347	0.805093	0.940437
ENSG00000082293	COL19A1	NA	NA	NA	0.252913	0.0371687	0.228118	0.0343831	0.82512	0.945772	Circadian
ENSG00000082397	EPB41L3	0.135186	0.17407	0.336958	-0.0565476	0.430633	0.735023	-0.0486797	0.651497	0.879461
ENSG00000082438	COBLL1	-0.183015	0.104432	0.23578	0.017227	0.814872	0.93528	0.0220676	0.834942	0.949213	Circadian
ENSG00000082458	DLG3	NA	NA	NA	0.0199528	0.674521	0.875575	-0.000561434	0.993652	0.99837
ENSG00000082512	TRAF5	-0.0477926	0.545757	0.707369	0.000325151	0.993622	0.997562	0.0333019	0.579972	0.849474	Circadian
ENSG00000082515	MRPL22	-0.152327	0.000332828	0.00370455	0.0163975	0.598707	0.84076	-0.0107071	0.816162	0.943589	Circadian
ENSG00000082516	GEMIN5	-0.083396	0.219999	0.392311	0.0100109	0.773339	0.919099	-0.0517077	0.312144	0.692122	Circadian
ENSG00000082641	NFE2L1	NA	NA	NA	0.0309687	0.123789	0.415874	-0.00907998	0.759331	0.923457
ENSG00000082701	GSK3B	0.1597	0.0212005	0.0770105	0.032629	0.380226	0.700147	0.0654886	0.23544	0.623948
ENSG00000082781	ITGB5	0.228093	0.0807163	0.197363	-0.0280555	0.754683	0.909567	-0.0718159	0.617996	0.865037
ENSG00000082805	ERC1	-0.0861276	0.119562	0.259327	0.0739539	0.0286176	0.199354	-0.0376518	0.448477	0.781126	Circadian
ENSG00000082898	XPO1	0.0570195	0.25281	0.4314	0.043953	0.241615	0.570661	0.00993225	0.858626	0.956402	Circadian
ENSG00000082996	RNF13	0.219492	0.0234843	0.0826795	0.015443	0.750424	0.907512	0.206897	0.00433991	0.0825712	Circadian
ENSG00000083093	PALB2	-0.0682634	0.257604	0.437024	-0.0631365	0.079953	0.340888	-0.133303	0.0103432	0.133902
ENSG00000083097	DOP1A	NA	NA	NA	0.033601	0.533178	0.803496	-0.0839299	0.274516	0.662621	Circadian
ENSG00000083099	LYRM2	-0.223525	7.12534e-05	0.00129118	-0.00420789	0.872838	0.956135	-0.0314992	0.42777	0.769087
ENSG00000083123	BCKDHB	0.0557675	0.484548	0.657177	-0.0100398	0.826378	0.939314	0.0112231	0.864565	0.958143	Circadian
ENSG00000083168	KAT6A	0.128824	0.0375647	0.114922	0.103161	0.0173019	0.150859	0.00564489	0.930054	0.97859	Circadian
ENSG00000083223	TUT7	0.197152	0.00427063	0.0235044	0.060245	0.248724	0.578568	0.11525	0.138509	0.503207
ENSG00000083290	ULK2	0.0521992	0.42066	0.603431	-0.00492647	0.892477	0.963149	-0.0306876	0.574284	0.847162	Circadian
ENSG00000083312	TNPO1	-0.00419782	0.912207	0.950616	-0.0122247	0.772521	0.918708	0.0063674	0.918592	0.975888
ENSG00000083444	PLOD1	-0.0253086	0.71389	0.832973	0.0420108	0.397568	0.712599	0.088147	0.233309	0.621579	Circadian
ENSG00000083454	P2RX5	-0.184906	0.0963004	0.223472	-0.159753	0.0042087	0.0619948	-0.0983112	0.250097	0.639684	Circadian
ENSG00000083457	ITGAE	-0.0021566	0.968339	0.982201	-0.0352882	0.331501	0.661526	-0.0389613	0.47028	0.791603	Circadian
ENSG00000083520	DIS3	0.00302261	0.965225	0.98079	-0.0186106	0.449038	0.748075	-0.0300381	0.408463	0.760224
ENSG00000083535	PIBF1	-0.0777986	0.399415	0.584214	-0.0570681	0.0921891	0.363198	-0.0306309	0.539287	0.828943	Circadian
ENSG00000083544	TDRD3	-0.1135	0.208301	0.379133	-0.0201771	0.469653	0.760852	-0.0327314	0.437253	0.773773
ENSG00000083635	NUFIP1	NA	NA	NA	-0.0611738	0.111069	0.394799	0.0113045	0.849674	0.954108
ENSG00000083642	PDS5B	-0.0659703	0.190827	0.357961	0.0574592	0.0241324	0.181441	0.0366816	0.328586	0.704552	Circadian
ENSG00000083720	OXCT1	-0.101861	0.120205	0.260096	0.0451083	0.270613	0.603416	0.0113006	0.851165	0.954264	Circadian
ENSG00000083750	RRAGB	-0.032825	0.58386	0.737354	0.0245863	0.450165	0.748701	0.0840279	0.0816851	0.397879
ENSG00000083799	CYLD	NA	NA	NA	0.0571364	0.0719767	0.323981	0.0520791	0.271348	0.659266	Circadian
ENSG00000083807	SLC27A5	-0.0119045	0.872026	0.931415	-0.070585	0.313699	0.642924	-0.0603827	0.574824	0.847162	Circadian
ENSG00000083812	ZNF324	0.0513782	0.45717	0.635102	-0.00464214	0.862992	0.951714	-0.02791	0.487075	0.802506
ENSG00000083814	ZNF671	-0.172759	0.00259567	0.0164101	0.025133	0.394574	0.711159	0.0227997	0.602694	0.85793
ENSG00000083817	ZNF416	-0.196902	0.0277781	0.0929849	-0.00645014	0.880469	0.958513	-0.0506051	0.430399	0.769923
ENSG00000083828	ZNF586	-0.0463441	0.281556	0.463823	0.0904154	0.000894114	0.0224227	0.107468	0.00730632	0.110063
ENSG00000083838	ZNF446	NA	NA	NA	0.055098	0.187975	0.508206	0.00799464	0.897375	0.968363
ENSG00000083844	ZNF264	-0.0259995	0.648512	0.783699	-0.0186737	0.504248	0.783262	0.0302652	0.464004	0.79
ENSG00000083845	RPS5	-0.305531	2.75202e-05	0.00067522	0.0453363	0.379644	0.699761	-0.100162	0.183914	0.567739	Circadian
ENSG00000083857	NA	0.00021482	0.997079	0.998039	NA	NA	NA	NA	NA	NA
ENSG00000083896	YTHDC1	0.110134	0.0125288	0.0522151	0.0257767	0.156176	0.467183	0.0215382	0.425425	0.767595
ENSG00000083937	CHMP2B	-0.0821964	0.0785049	0.193902	-0.0249733	0.407879	0.719567	0.0659804	0.139314	0.504459
ENSG00000084070	SMAP2	-0.204903	0.000262628	0.0031453	-0.390562	1.17937e-15	1.55275e-12	-0.233741	0.000657042	0.027816	Circadian
ENSG00000084072	PPIE	-0.13677	0.00839254	0.0391558	-0.0295148	0.431264	0.735592	-0.0203269	0.715949	0.907052	Circadian
ENSG00000084073	ZMPSTE24	-0.0351654	0.420115	0.603194	-0.099018	0.00130575	0.0290397	0.0390195	0.388797	0.746814	Circadian
ENSG00000084090	STARD7	-0.171226	0.000561677	0.00551727	-0.0540834	0.015259	0.138839	-0.0582827	0.0767386	0.386956
ENSG00000084092	NOA1	-0.280584	2.781e-08	1.54206e-05	-0.076477	0.0156055	0.141017	-0.0789364	0.0946572	0.422031
ENSG00000084093	REST	-0.0895164	0.0969776	0.224292	0.0781428	0.00433138	0.0629462	-0.016202	0.686873	0.894954
ENSG00000084110	HAL	0.39775	0.00056092	0.00551607	0.0998118	0.156244	0.467207	0.365915	0.000512966	0.0244699
ENSG00000084112	SSH1	0.0501302	0.631104	0.771658	0.0263528	0.452219	0.749856	-0.0827032	0.109816	0.453809	Circadian
ENSG00000084207	GSTP1	-0.201425	0.000222786	0.00282366	-0.0676965	0.16031	0.472718	-0.124878	0.074413	0.381066	Circadian
ENSG00000084234	APLP2	-0.0553271	0.423667	0.605785	-0.0419215	0.326863	0.65702	0.0321636	0.608923	0.860018
ENSG00000084444	FAM234B	-0.0294715	0.673278	0.803342	0.0107282	0.781221	0.923134	0.0399404	0.485401	0.802083
ENSG00000084463	WBP11	-0.089801	0.0294165	0.0966177	-0.0573921	0.0359322	0.224825	-0.0386154	0.336274	0.711456	Circadian
ENSG00000084623	EIF3I	-0.217399	9.72156e-05	0.00158547	-0.00684589	0.811614	0.933739	-0.0777603	0.06759	0.361783	Circadian
ENSG00000084636	NA	-0.101628	0.118528	0.257994	NA	NA	NA	NA	NA	NA	Circadian
ENSG00000084652	TXLNA	-0.208109	3.48828e-06	0.000183312	-0.000945999	0.957396	0.987182	-0.0578516	0.0280312	0.229943
ENSG00000084676	NCOA1	0.296211	0.00377712	0.0215364	0.121592	0.000204332	0.00854041	0.107039	0.0263304	0.222819	Circadian
ENSG00000084693	AGBL5	0.00510411	0.941663	0.968833	-0.0210309	0.465055	0.757224	-0.0426944	0.323767	0.702769
ENSG00000084710	EFR3B	0.038171	0.648288	0.783599	0.115308	0.342648	0.670827	0.0205735	0.909247	0.972896	Circadian
ENSG00000084731	KIF3C	NA	NA	NA	0.102593	0.0616579	0.298499	0.103016	0.183028	0.566978	Circadian
ENSG00000084733	RAB10	-0.0299409	0.324292	0.509983	-0.000293931	0.993504	0.99752	0.0555426	0.296696	0.676487	Circadian
ENSG00000084754	HADHA	-0.34156	3.60324e-07	4.75713e-05	-0.0360536	0.0816318	0.343924	-0.0699462	0.021619	0.199604	Circadian
ENSG00000084764	MAPRE3	0.0385826	0.550472	0.711093	0.0291503	0.599107	0.840762	0.243023	0.00380491	0.076365
ENSG00000084774	CAD	-0.121562	0.126454	0.269844	-0.0057711	0.846414	0.947004	-0.0536016	0.225497	0.615717
ENSG00000085063	CD59	-0.181181	0.0261874	0.0890308	0.148578	0.000986268	0.0241286	0.111674	0.0922987	0.418075	Circadian
ENSG00000085117	CD82	0.00224687	0.964048	0.980127	-0.0248133	0.590205	0.837296	-0.0308046	0.651049	0.879059
ENSG00000085185	BCORL1	0.0498967	0.476283	0.65097	0.0848947	0.00666394	0.0814044	0.0804291	0.0809745	0.396393	Circadian
ENSG00000085224	ATRX	0.00300937	0.968624	0.982354	0.0658129	0.0451594	0.255289	0.0158344	0.742413	0.916512	Circadian
ENSG00000085231	AK6	NA	NA	NA	-0.0572452	0.114908	0.401935	0.0342323	0.532099	0.8269	Circadian
ENSG00000085265	FCN1	-0.0082534	0.899367	0.94397	0.034755	0.608022	0.843671	0.0311901	0.755187	0.920483	Circadian
ENSG00000085274	MYNN	-0.0534248	0.204028	0.374304	0.0193685	0.44858	0.747835	0.068715	0.0690512	0.366056
ENSG00000085365	SCAMP1	-0.0553083	0.205628	0.376008	-0.0442376	0.372653	0.694467	0.0252772	0.731618	0.9123
ENSG00000085377	PREP	-0.127014	0.00586776	0.0298502	-0.0623588	0.0196737	0.162601	-0.085731	0.0298699	0.237767
ENSG00000085382	HACE1	-0.018663	0.795513	0.885501	0.00886308	0.850853	0.947775	0.0166551	0.810629	0.942389	Circadian
ENSG00000085415	SEH1L	-0.189325	0.00661719	0.032761	-0.0786278	0.00684887	0.0827268	-0.0373219	0.385716	0.74409
ENSG00000085433	WDR47	0.00299914	0.987306	0.992137	0.00443696	0.901391	0.965675	0.0445467	0.393072	0.750774	Circadian
ENSG00000085449	WDFY1	0.0451198	0.356947	0.542117	0.0242103	0.65298	0.865145	0.077798	0.328408	0.704552	Circadian
ENSG00000085465	OVGP1	-0.0876069	0.28278	0.465425	-0.406215	1.7049e-06	0.000200417	-0.203615	0.0866333	0.407958	Circadian
ENSG00000085491	SLC25A24	-0.0192313	0.881955	0.93597	-0.0428494	0.449972	0.748671	0.0581843	0.494456	0.80638	Circadian
ENSG00000085511	MAP3K4	-0.119504	0.0164362	0.0635563	0.0386697	0.183757	0.502774	-0.0208697	0.627314	0.869129
ENSG00000085514	PILRA	0.19305	0.00623427	0.0312984	0.0839131	0.12397	0.416141	0.224715	0.00577594	0.0975961
ENSG00000085563	ABCB1	-0.0668967	0.391917	0.577085	0.037858	0.542527	0.808809	0.02131	0.816866	0.943849
ENSG00000085644	ZNF213	-0.0393583	0.520022	0.685867	0.00812263	0.775932	0.920087	0.0692877	0.104896	0.443644
ENSG00000085662	AKR1B1	-0.224481	7.63985e-05	0.00135345	-0.00519167	0.896323	0.964518	-0.102168	0.0844792	0.403521	Circadian
ENSG00000085719	CPNE3	NA	NA	NA	-0.0439384	0.230653	0.558051	-0.0368381	0.493941	0.806352
ENSG00000085721	RRN3	-0.0829604	0.316999	0.502524	-0.0808573	0.0343326	0.220193	0.0276769	0.621923	0.867399	Circadian
ENSG00000085733	CTTN	0.198294	0.0821638	0.199649	-0.0829522	0.358529	0.683281	-0.100002	0.489463	0.804026	Circadian
ENSG00000085741	WNT11	NA	NA	NA	-0.0929526	0.502649	0.782102	0.0978075	0.643338	0.876014	Circadian
ENSG00000085760	MTIF2	-0.101115	0.0387132	0.117112	-0.0431449	0.0429897	0.247812	-0.0557028	0.0753724	0.38391	Circadian
ENSG00000085788	DDHD2	-0.183492	6.54383e-05	0.00122174	-0.0752245	0.0621416	0.299252	-0.108177	0.0686599	0.364948
ENSG00000085831	TTC39A	NA	NA	NA	-0.343311	0.00108457	0.0257095	-0.222363	0.111963	0.456943	Circadian
ENSG00000085832	EPS15	0.0537261	0.194614	0.362857	-0.0174195	0.619382	0.849557	-0.00528725	0.918684	0.975907
ENSG00000085840	ORC1	-0.0357079	0.55951	0.718479	-0.153378	0.0612036	0.298005	-0.283769	0.0214697	0.198644	Circadian
ENSG00000085871	MGST2	0.122195	0.0888435	0.210844	-0.0363946	0.472402	0.762597	-0.0494382	0.530043	0.825622	Circadian
ENSG00000085872	CHERP	-0.0249078	0.706228	0.827215	-0.0111101	0.627188	0.854113	0.00462951	0.891553	0.966931	Circadian
ENSG00000085978	ATG16L1	0.00257951	0.950342	0.973517	-0.0433236	0.0427026	0.246914	0.0122677	0.695935	0.897949
ENSG00000085982	USP40	NA	NA	NA	-0.0363528	0.235657	0.563097	-0.0781356	0.0907556	0.414808
ENSG00000085998	POMGNT1	-0.0876233	0.095917	0.222769	-0.033267	0.223829	0.551447	-0.0511636	0.213147	0.604389	Circadian
ENSG00000085999	RAD54L	NA	NA	NA	-0.0377427	0.724475	0.896554	-0.045069	0.788232	0.935785	Circadian
ENSG00000086015	MAST2	-0.243073	0.00125029	0.00979415	0.101242	0.000870257	0.022205	0.0790633	0.0812079	0.396529
ENSG00000086061	DNAJA1	-0.0743158	0.125253	0.267951	0.0515104	0.194501	0.517752	0.16818	0.00450644	0.0846388
ENSG00000086062	B4GALT1	0.0264853	0.677947	0.806612	-0.122883	8.41834e-05	0.00457453	-0.085324	0.0614723	0.343817	Circadian
ENSG00000086065	CHMP5	0.132676	0.0395778	0.119204	0.0579617	0.308821	0.638767	0.176252	0.0363757	0.263672	Circadian
ENSG00000086102	NFX1	-0.0934271	0.175361	0.338637	-0.0171986	0.523312	0.796672	-0.0588336	0.140581	0.504879
ENSG00000086189	DIMT1	-0.268963	1.58117e-07	3.24725e-05	-0.015898	0.624634	0.85184	-0.0204457	0.671192	0.888653	Circadian
ENSG00000086200	IPO11	-0.0892511	0.0762676	0.189898	-0.0373239	0.300034	0.629599	-0.00032253	0.995173	0.998833
ENSG00000086232	EIF2AK1	0.019276	0.811792	0.895798	-0.127311	0.0363177	0.225858	-0.142562	0.111289	0.4566
ENSG00000086288	NME8	0.216448	0.0131987	0.0540724	-0.0190456	0.83569	0.943222	0.302216	0.0252911	0.218918	Circadian
ENSG00000086289	EPDR1	0.0716123	0.529451	0.693716	-0.214458	0.0153945	0.139686	-0.105468	0.486441	0.802506	Circadian
ENSG00000086300	SNX10	NA	NA	NA	0.0983948	0.100703	0.378601	0.231364	0.00935337	0.127034	Circadian
ENSG00000086475	SEPHS1	-0.142812	0.02118	0.0769613	-0.0318438	0.266331	0.598687	-0.0531848	0.218503	0.610133
ENSG00000086504	MRPL28	-0.0121268	0.850952	0.919164	0.0695463	0.0909461	0.362208	0.0389782	0.528414	0.824692	Circadian
ENSG00000086506	NA	0.0748986	0.651526	0.786358	NA	NA	NA	NA	NA	NA	Circadian
ENSG00000086544	ITPKC	-0.178053	0.0113264	0.0486104	-0.0536467	0.0634552	0.30239	-0.0936792	0.0290869	0.233226	Circadian
ENSG00000086548	CEACAM6	NA	NA	NA	-0.303435	0.0849645	0.350123	-0.396249	0.259479	0.646483	Circadian
ENSG00000086570	FAT2	NA	NA	NA	0.00365559	0.976197	0.994279	-0.606492	0.000754925	0.0303029	Circadian
ENSG00000086589	RBM22	-0.0382192	0.160183	0.318735	0.0198339	0.193175	0.515891	0.112272	1.04858e-06	0.000373123
ENSG00000086598	TMED2	-0.121736	0.00424323	0.0234	-0.0927231	0.000136611	0.00638344	-0.0192454	0.585968	0.851185
ENSG00000086619	ERO1B	0.0853504	0.206501	0.376971	-0.00909299	0.804147	0.93141	0.102874	0.0491199	0.305423
ENSG00000086666	ZFAND6	0.0281247	0.706492	0.827349	-0.0190728	0.42305	0.730545	0.122174	0.000608401	0.0274245
ENSG00000086712	TXLNG	NA	NA	NA	-0.0444981	0.356748	0.682299	-0.0632223	0.36666	0.731332	Circadian
ENSG00000086730	LAT2	0.274572	2.33381e-06	0.000147865	0.17979	0.000179722	0.00768254	0.241345	0.000646225	0.027816	Circadian
ENSG00000086758	HUWE1	-0.13164	0.0434439	0.127277	0.0266949	0.466125	0.757858	-0.105058	0.0545733	0.323072	Circadian
ENSG00000086827	ZW10	-0.164546	0.000844497	0.00734052	0.0322077	0.263254	0.595451	-0.0362003	0.404203	0.757651
ENSG00000086848	ALG9	NA	NA	NA	-0.024764	0.60085	0.841306	0.0252217	0.7143	0.906285	Circadian
ENSG00000087008	ACOX3	-0.172072	0.00565625	0.0290101	-0.0146481	0.615385	0.847064	-0.147852	0.00119791	0.0394121	Circadian
ENSG00000087053	MTMR2	-0.0577743	0.377967	0.56211	-0.0698716	0.0577988	0.289126	-0.0603874	0.267631	0.656415
ENSG00000087074	PPP1R15A	0.0571632	0.42527	0.607529	0.0753735	0.131134	0.428382	0.239638	0.0014571	0.0442442
ENSG00000087077	TRIP6	0.0510599	0.48971	0.661496	0.089493	0.0943739	0.367719	0.105778	0.155148	0.528522	Circadian
ENSG00000087085	ACHE	0.0710487	0.272649	0.454324	-0.0559958	0.707848	0.890542	-0.245622	0.339827	0.7129	Circadian
ENSG00000087086	FTL	0.0362402	0.334182	0.519374	0.0645514	0.285386	0.615471	0.0221167	0.804102	0.940437	Circadian
ENSG00000087087	SRRT	0.00737747	0.833331	0.908827	0.0149273	0.518835	0.793378	0.0289199	0.398157	0.754317
ENSG00000087088	BAX	-0.0880282	0.16982	0.33151	0.0506032	0.17407	0.490015	0.0187918	0.733851	0.912531	Circadian
ENSG00000087095	NLK	0.301088	0.0205907	0.0752775	-0.0311172	0.280777	0.611897	0.0437284	0.295193	0.676487
ENSG00000087111	PIGS	-0.0866027	0.107601	0.240699	-0.0751395	0.000233455	0.00926743	-0.0605426	0.0430473	0.286098	Circadian
ENSG00000087152	ATXN7L3	-0.0164302	0.727378	0.842437	0.0140536	0.357698	0.682699	0.0258761	0.252758	0.641742
ENSG00000087157	PGS1	NA	NA	NA	0.0671738	0.226434	0.554029	0.173636	0.0349515	0.256661	Circadian
ENSG00000087191	PSMC5	-0.136665	0.0453342	0.131304	0.0439968	0.192983	0.515586	-0.00958473	0.848152	0.953846	Circadian
ENSG00000087206	UIMC1	0.0384133	0.619756	0.763423	0.111471	0.000339207	0.012103	0.150037	0.00107536	0.0372586	Circadian
ENSG00000087237	CETP	0.0651659	0.456557	0.634647	0.0396597	0.69553	0.886867	0.117149	0.424378	0.767363	Circadian
ENSG00000087253	LPCAT2	0.228522	0.283772	0.466272	0.0355938	0.633385	0.85686	0.243933	0.0282895	0.23064
ENSG00000087258	GNAO1	NA	NA	NA	0.0658537	0.415177	0.725052	-0.0381143	0.720678	0.908855
ENSG00000087263	OGFOD1	NA	NA	NA	-0.00425083	0.871295	0.956115	-0.0600794	0.124163	0.477853
ENSG00000087266	SH3BP2	0.0534726	0.577945	0.732337	0.0291375	0.443003	0.743744	0.0932882	0.096354	0.425561
ENSG00000087269	NOP14	-0.230927	5.29785e-05	0.00106824	-0.0778238	0.00323612	0.0523425	-0.128748	0.000999637	0.0353796
ENSG00000087274	ADD1	0.0187875	0.619455	0.763136	-0.00798595	0.693056	0.885213	-0.0301423	0.314834	0.694535
ENSG00000087299	L2HGDH	0.025717	0.715274	0.833616	-0.0507317	0.28291	0.613882	-0.0798413	0.237808	0.627497
ENSG00000087301	TXNDC16	0.0337226	0.606081	0.752871	-0.112233	0.0107455	0.110273	-0.0887487	0.151821	0.522992	Circadian
ENSG00000087302	RTRAF	-0.161092	0.0470565	0.134777	-0.0070738	0.797558	0.929751	-0.0561663	0.170427	0.550591	Circadian
ENSG00000087338	GMCL1	-0.0043497	0.941775	0.968857	-0.0363764	0.194053	0.517372	-0.00459087	0.911742	0.973715
ENSG00000087365	SF3B2	NA	NA	NA	0.0118551	0.462623	0.755507	0.00895479	0.70668	0.903229
ENSG00000087448	KLHL42	0.00250908	0.95632	0.975577	0.022727	0.502156	0.78195	0.0597616	0.220388	0.611253
ENSG00000087460	GNAS	0.0130717	0.784948	0.879211	-0.109647	0.00779639	0.0898473	-0.0622178	0.304197	0.68439
ENSG00000087470	DNM1L	NA	NA	NA	-0.0222087	0.36969	0.692762	-0.0225892	0.539581	0.828978
ENSG00000087502	ERGIC2	0.16391	0.276946	0.459299	0.0489121	0.0683521	0.317306	0.115437	0.00393597	0.0776821	Circadian
ENSG00000087586	AURKA	-0.168304	0.0885779	0.210463	-0.136292	0.0268576	0.192178	-0.0588333	0.515666	0.818882
ENSG00000087589	CASS4	0.175364	0.0186204	0.0697871	0.00903657	0.869346	0.954534	0.153475	0.0570279	0.330803	Circadian
ENSG00000087884	AAMDC	-0.165232	0.00377165	0.0215364	-0.110729	0.172163	0.487635	0.0177196	0.885188	0.965297	Circadian
ENSG00000087903	RFX2	0.321371	0.0151504	0.0598355	0.318212	7.68101e-05	0.00428509	0.367311	0.00190363	0.052324	Circadian
ENSG00000087995	METTL2A	-0.172259	0.0338603	0.106983	-0.00547392	0.857805	0.950003	-0.0247213	0.605317	0.85893
ENSG00000088002	SULT2B1	0.0758476	0.323271	0.508985	0.114883	0.488067	0.7729	-0.0872634	0.719712	0.908186	Circadian
ENSG00000088035	ALG6	0.0206187	0.608866	0.755111	-0.0637978	0.0258111	0.18832	0.0398914	0.358034	0.724543	Circadian
ENSG00000088038	CNOT3	-0.158317	0.041234	0.12286	0.0167424	0.442805	0.743744	0.102848	0.00158212	0.0471271	Circadian
ENSG00000088053	GP6	0.162223	0.206267	0.376791	-0.00232159	0.980729	0.994805	0.0222443	0.892533	0.967294	Circadian
ENSG00000088179	PTPN4	-0.00978123	0.876523	0.933462	-0.0403987	0.421395	0.729003	-0.100209	0.177803	0.560746	Circadian
ENSG00000088205	DDX18	-0.234907	3.26165e-05	0.000753816	-0.0051471	0.841449	0.945104	-0.0283534	0.456529	0.7854	Circadian
ENSG00000088247	KHSRP	-0.241584	1.30666e-05	0.000411673	-0.0354577	0.0187807	0.157957	-0.0424784	0.0548503	0.324158	Circadian
ENSG00000088256	GNA11	NA	NA	NA	0.059998	0.295387	0.625553	0.0657469	0.478037	0.796385	Circadian
ENSG00000088280	ASAP3	-0.115693	0.0820871	0.199649	0.029365	0.700019	0.887991	-0.0609353	0.602635	0.85793
ENSG00000088298	EDEM2	0.0182885	0.63772	0.77624	0.0396032	0.201047	0.525195	0.0512466	0.266903	0.655556
ENSG00000088305	DNMT3B	-0.0344846	0.566868	0.723499	-0.0871697	0.259061	0.591138	-0.0383843	0.72789	0.911546	Circadian
ENSG00000088325	TPX2	-0.0334804	0.700476	0.823958	-0.0662244	0.460254	0.754421	-0.203363	0.135408	0.49898	Circadian
ENSG00000088356	PDRG1	-0.180756	0.00015462	0.00221684	-0.0324369	0.372477	0.694425	-0.0826298	0.119557	0.470159	Circadian
ENSG00000088387	DOCK9	-0.00441788	0.967614	0.982005	0.00931806	0.893567	0.96352	-0.0940728	0.357315	0.724192	Circadian
ENSG00000088448	ANKRD10	0.510137	1.87138e-05	0.000525406	-0.0352826	0.148519	0.454757	0.0521627	0.149719	0.519419
ENSG00000088451	TGDS	0.0744724	0.318435	0.504002	-0.0701659	0.0276489	0.195188	-0.0262955	0.570817	0.844857
ENSG00000088538	DOCK3	-0.057824	0.431576	0.613377	0.0909	0.22697	0.554581	-0.154001	0.135655	0.49898	Circadian
ENSG00000088543	C3orf18	-0.122924	0.0805773	0.197263	-0.0262552	0.522141	0.795845	-0.110362	0.0716211	0.372992	Circadian
ENSG00000088682	COQ9	-0.117962	0.000402883	0.00430441	-0.0815588	0.000363896	0.0127422	-0.0743778	0.0289941	0.233128	Circadian
ENSG00000088726	TMEM40	NA	NA	NA	-0.0243477	0.804146	0.93141	-0.0370502	0.802801	0.94019	Circadian
ENSG00000088727	KIF9	NA	NA	NA	0.0174239	0.772895	0.918979	0.00288971	0.973855	0.991246
ENSG00000088766	CRLS1	-0.219377	3.38261e-06	0.000182103	-0.0928653	2.63538e-05	0.00179115	-0.044298	0.180082	0.562737	Circadian
ENSG00000088808	PPP1R13B	-0.164709	0.0664653	0.172255	0.0470641	0.229309	0.557172	0.0375339	0.528261	0.824617
ENSG00000088812	ATRN	-0.154694	0.0108475	0.0470323	-0.109563	0.002555	0.0452748	-0.178274	0.000930784	0.0339466
ENSG00000088826	SMOX	0.141818	0.340522	0.526049	-0.094014	0.295569	0.625717	-0.125404	0.363408	0.728919	Circadian
ENSG00000088827	SIGLEC1	NA	NA	NA	-0.000409767	0.99828	0.999571	0.091111	0.734709	0.912995	Circadian
ENSG00000088832	FKBP1A	0.0418974	0.507038	0.675535	0.0730275	0.0600926	0.295106	0.140386	0.0147915	0.162141
ENSG00000088833	NSFL1C	-0.0575809	0.315642	0.501341	-0.0679865	0.09398	0.36713	0.00540745	0.928015	0.977926	Circadian
ENSG00000088854	C20orf194	0.110391	0.0863313	0.206785	0.0686622	0.0646643	0.306469	-0.0632072	0.245458	0.636037	Circadian
ENSG00000088876	ZNF343	-0.0308878	0.69248	0.817414	-0.0358387	0.304716	0.634391	-0.00385192	0.938847	0.980507
ENSG00000088881	EBF4	NA	NA	NA	-0.141923	0.159009	0.471399	-0.168875	0.190107	0.576508	Circadian
ENSG00000088882	CPXM1	-0.0798638	0.227061	0.400653	-0.333758	0.00479868	0.0670473	-0.350346	0.0643507	0.351713	Circadian
ENSG00000088888	MAVS	0.0871903	0.239099	0.414831	0.0377396	0.0250076	0.185284	-0.0473851	0.0569928	0.330803	Circadian
ENSG00000088899	LZTS3	NA	NA	NA	0.137634	0.080785	0.342487	-0.075117	0.512215	0.816542
ENSG00000088930	XRN2	-0.0165252	0.759759	0.862621	-0.0131413	0.571438	0.826128	-0.0118462	0.730114	0.912009	Circadian
ENSG00000088970	KIZ	0.0458412	0.655274	0.789375	-0.0127902	0.624245	0.851803	-0.0146573	0.699463	0.900058	Circadian
ENSG00000088986	DYNLL1	0.0447379	0.269956	0.451351	0.107653	0.00389745	0.0587788	0.0614141	0.261677	0.649309	Circadian
ENSG00000088992	TESC	0.118954	0.368306	0.553877	-0.108397	0.297838	0.627243	-0.0905864	0.552579	0.836045
ENSG00000089006	SNX5	-0.0148306	0.760679	0.862847	-0.0444267	0.0204097	0.166283	-0.00611822	0.828072	0.9468
ENSG00000089009	RPL6	-0.249932	0.00259614	0.0164101	-0.0135064	0.714453	0.891841	-0.0683605	0.208574	0.598798	Circadian
ENSG00000089012	SIRPG	-0.224583	0.0109329	0.0472694	0.00749933	0.889565	0.962573	-0.0177262	0.823085	0.945772
ENSG00000089022	MAPKAPK5	-0.169503	0.0270699	0.0913031	-0.0280215	0.195963	0.519228	-0.0362426	0.256517	0.64485
ENSG00000089041	P2RX7	0.0716161	0.336192	0.521523	-0.00847377	0.879518	0.958383	-0.112758	0.177167	0.559565	Circadian
ENSG00000089048	ESF1	NA	NA	NA	-0.0246981	0.547106	0.810258	0.0163712	0.792007	0.936887	Circadian
ENSG00000089050	RBBP9	-0.155122	0.0490514	0.138877	-0.00721611	0.839829	0.944553	-0.0495127	0.358976	0.725333
ENSG00000089053	ANAPC5	0.0844154	0.0366861	0.112956	0.0027879	0.893465	0.96352	0.0200061	0.513186	0.817199	Circadian
ENSG00000089057	SLC23A2	-0.00747581	0.896684	0.943338	-0.0921384	0.00658407	0.080638	-0.0525863	0.288992	0.672137
ENSG00000089060	SLC8B1	-0.102463	0.073961	0.185616	-0.014543	0.565671	0.821449	-0.0344309	0.359085	0.725373
ENSG00000089063	TMEM230	-0.140059	0.00190048	0.0131727	-0.035682	0.146735	0.451976	-0.00108459	0.976137	0.992113	Circadian
ENSG00000089091	DZANK1	0.0185216	0.773573	0.870881	0.112119	0.0668483	0.313207	-0.0377444	0.675073	0.890545	Circadian
ENSG00000089094	KDM2B	-0.126823	0.00854703	0.0396099	0.0344545	0.203708	0.529205	0.00764409	0.848708	0.953846	Circadian
ENSG00000089116	NA	0.0362987	0.680801	0.808959	NA	NA	NA	NA	NA	NA	Circadian
ENSG00000089123	TASP1	-0.0649296	0.491655	0.663154	-0.0644291	0.107389	0.389007	-0.0592295	0.319663	0.699815
ENSG00000089127	OAS1	NA	NA	NA	0.0936736	0.380124	0.700058	0.13769	0.383594	0.742312
ENSG00000089154	GCN1	-0.0885669	0.0784002	0.193686	-0.0130938	0.646293	0.863121	-0.0889255	0.0355923	0.260413
ENSG00000089157	RPLP0	-0.283102	0.000462727	0.00479145	-0.0141696	0.729052	0.898192	-0.085703	0.154538	0.527521	Circadian
ENSG00000089159	PXN	0.211866	0.00651925	0.0324063	0.0364379	0.278703	0.611328	0.0799386	0.110688	0.455412	Circadian
ENSG00000089163	SIRT4	-0.15699	0.0847738	0.203935	0.0538833	0.506875	0.784935	0.049357	0.691346	0.89704	Circadian
ENSG00000089169	RPH3A	-0.272512	0.000510014	0.00512324	-0.104131	0.444952	0.74485	-0.0277418	0.904972	0.971315
ENSG00000089177	KIF16B	-0.00724259	0.923312	0.957592	0.0112562	0.871832	0.956135	-0.035323	0.729505	0.911691	Circadian
ENSG00000089195	TRMT6	0.198315	0.0352195	0.109869	-0.0410494	0.139319	0.440615	-0.0320245	0.441687	0.777175
ENSG00000089220	PEBP1	-0.303436	2.30129e-05	0.00059352	-0.0321791	0.451994	0.749856	-0.144286	0.0224025	0.204685
ENSG00000089234	BRAP	NA	NA	NA	0.0330456	0.0611564	0.297886	0.0258518	0.321938	0.701429
ENSG00000089248	ERP29	-0.157214	0.00141151	0.010707	0.041531	0.223957	0.551454	-0.0418383	0.407666	0.759493	Circadian
ENSG00000089280	FUS	-0.0766877	0.234363	0.409369	-0.0861446	0.00268202	0.0464162	-0.0271301	0.525036	0.823157
ENSG00000089289	IGBP1	-0.108916	0.0317658	0.102289	0.0377865	0.108908	0.390784	-0.0223653	0.521582	0.822199	Circadian
ENSG00000089327	FXYD5	-0.159537	0.00529162	0.0277029	0.0442933	0.280033	0.611606	-0.0858948	0.153921	0.526368
ENSG00000089335	ZNF302	NA	NA	NA	-0.00171677	0.964773	0.989601	0.0443663	0.42984	0.769864	Circadian
ENSG00000089351	GRAMD1A	-0.151015	0.0129731	0.053413	0.0801881	0.0216112	0.170891	0.129135	0.0120953	0.146501
ENSG00000089486	CDIP1	-4.54849e-05	0.99945	0.999658	0.00415426	0.892933	0.963429	-0.00406652	0.929539	0.978432	Circadian
ENSG00000089505	CMTM1	0.0407197	0.479357	0.65321	0.14106	0.116734	0.404878	0.218433	0.0484416	0.303129	Circadian
ENSG00000089597	GANAB	NA	NA	NA	-0.0416569	0.0225262	0.174974	-0.0615026	0.0229704	0.207997
ENSG00000089639	GMIP	0.0085006	0.885691	0.938049	0.0407076	0.254171	0.585553	0.151186	0.00446753	0.0843202
ENSG00000089682	RBM41	0.0667234	0.529227	0.693587	-0.0356686	0.201005	0.525195	-0.112829	0.0065516	0.104719	Circadian
ENSG00000089685	BIRC5	NA	NA	NA	-0.198658	0.0848082	0.349949	-0.345474	0.0642432	0.351474	Circadian
ENSG00000089692	LAG3	-0.0680431	0.569582	0.725043	0.0242405	0.793169	0.928967	-0.0218326	0.879477	0.963656	Circadian
ENSG00000089693	MLF2	-0.00810979	0.885482	0.937997	-0.00442267	0.90406	0.967111	0.0579908	0.286265	0.669801	Circadian
ENSG00000089723	OTUB2	NA	NA	NA	-0.0879478	0.502709	0.782102	-0.0982285	0.538351	0.828724	Circadian
ENSG00000089737	DDX24	-0.139463	0.0159394	0.0620893	0.00514356	0.847983	0.947004	-0.035627	0.369688	0.733237	Circadian
ENSG00000089775	ZBTB25	-0.0910165	0.186386	0.352782	0.0189383	0.664181	0.870624	0.0538976	0.39929	0.754564
ENSG00000089818	NECAP1	NA	NA	NA	-0.0395085	0.131245	0.428459	0.0912316	0.0176598	0.176678	Circadian
ENSG00000089820	ARHGAP4	0.0706772	0.211887	0.382759	0.0122629	0.712768	0.891784	0.0431139	0.379688	0.739297	Circadian
ENSG00000089847	ANKRD24	0.0606569	0.33738	0.522816	0.0168596	0.85891	0.950305	0.0462016	0.720974	0.908989
ENSG00000089876	DHX32	-0.154721	0.0148978	0.0590633	-0.0210688	0.581951	0.832551	-0.020537	0.712536	0.905526
ENSG00000089902	RCOR1	NA	NA	NA	0.031079	0.48968	0.774064	0.0994369	0.133518	0.496899	Circadian
ENSG00000089916	GPATCH2L	-0.00866732	0.876941	0.933597	0.00473408	0.877402	0.957629	-0.0129604	0.775623	0.932248
ENSG00000090006	LTBP4	-0.103189	0.0910162	0.21444	-0.0970133	0.0353141	0.22322	-0.103524	0.134485	0.498802	Circadian
ENSG00000090013	BLVRB	-0.0312978	0.844499	0.915403	0.13645	0.162744	0.47552	-0.136829	0.335031	0.71033
ENSG00000090020	SLC9A1	-0.0199423	0.691064	0.816177	0.00123472	0.963428	0.989245	-0.0278104	0.486256	0.802506
ENSG00000090054	SPTLC1	0.442286	5.10039e-05	0.00103921	-0.0635742	0.0914896	0.362208	0.04855	0.380579	0.739836	Circadian
ENSG00000090060	PAPOLA	0.0698423	0.200807	0.370417	0.044254	0.085011	0.350205	0.123214	0.00128541	0.0408784	Circadian
ENSG00000090061	CCNK	NA	NA	NA	-0.0359802	0.473268	0.762767	-0.0335083	0.63223	0.870615	Circadian
ENSG00000090097	PCBP4	-0.0447002	0.524613	0.689495	0.0690201	0.19219	0.51431	-0.0100155	0.90445	0.971223
ENSG00000090104	RGS1	-0.120658	0.312828	0.498534	-0.218792	0.0378137	0.229458	-0.052381	0.706224	0.903229	Circadian
ENSG00000090238	YPEL3	0.180024	0.0266549	0.0901227	0.0593934	0.313454	0.642715	0.143495	0.0989927	0.430571
ENSG00000090263	MRPS33	-0.218016	0.000220647	0.00280616	-0.025963	0.458416	0.753227	-0.0831761	0.109645	0.453387	Circadian
ENSG00000090266	NDUFB2	-0.108867	0.017026	0.0651546	0.0806265	0.0485414	0.266401	0.00256897	0.966382	0.988922	Circadian
ENSG00000090273	NUDC	-0.169328	0.000475481	0.00488391	0.0688475	0.0404663	0.239022	-0.0124315	0.80219	0.940023	Circadian
ENSG00000090316	MAEA	0.150543	0.00039373	0.00421881	0.0786758	0.0111887	0.113309	0.165191	0.000346298	0.0187946	Circadian
ENSG00000090339	ICAM1	NA	NA	NA	-0.0346305	0.53277	0.803325	0.0216089	0.791525	0.936887	Circadian
ENSG00000090372	STRN4	0.105548	0.0940185	0.219601	-0.00749399	0.822283	0.937951	0.0741875	0.131559	0.494119
ENSG00000090376	IRAK3	-0.109338	0.226164	0.399483	-0.235261	0.00128174	0.0287486	-0.137562	0.196316	0.584243	Circadian
ENSG00000090382	LYZ	-0.0358377	0.72487	0.840177	-0.139354	0.0804147	0.342063	0.0502687	0.669291	0.888243	Circadian
ENSG00000090402	NA	0.0026767	0.96833	0.982201	NA	NA	NA	NA	NA	NA	Circadian
ENSG00000090432	MUL1	-0.154069	1.65487e-05	0.000479177	-0.0246842	0.348579	0.675854	-0.0217891	0.57974	0.849282
ENSG00000090447	TFAP4	-0.135899	0.0491907	0.1392	-0.0718144	0.0566982	0.287001	-0.021205	0.712035	0.905064
ENSG00000090470	PDCD7	0.225377	5.25974e-05	0.00106249	0.0343276	0.208666	0.534807	-0.0713798	0.0845283	0.403521
ENSG00000090487	SPG21	-0.104241	0.135556	0.283267	0.0103851	0.727989	0.89804	0.0763031	0.0828461	0.399406
ENSG00000090520	DNAJB11	NA	NA	NA	-0.0882335	0.00196146	0.0381457	-0.00343385	0.934668	0.979571
ENSG00000090530	P3H2	-0.27731	0.000126988	0.00192391	-0.479441	0.000164301	0.00721064	-0.236942	0.183631	0.567305	Circadian
ENSG00000090554	FLT3LG	NA	NA	NA	-0.0126753	0.902795	0.966495	0.0337218	0.784758	0.934532	Circadian
ENSG00000090565	RAB11FIP3	-0.0313946	0.506626	0.675379	0.0472276	0.107733	0.38905	-0.0184813	0.677129	0.891048
ENSG00000090581	GNPTG	-0.0280841	0.626162	0.767902	-0.0165747	0.505713	0.784242	-0.0204547	0.582555	0.850211
ENSG00000090612	ZNF268	NA	NA	NA	-0.0297915	0.370464	0.693069	-0.0175476	0.724851	0.910455
ENSG00000090615	GOLGA3	-0.0715323	0.0943788	0.220026	0.00678291	0.757235	0.910757	-0.0266966	0.409688	0.760301	Circadian
ENSG00000090621	PABPC4	-0.17541	0.00023377	0.00292608	-0.0114779	0.690439	0.884154	-0.0945474	0.0256216	0.220048	Circadian
ENSG00000090659	CD209	NA	NA	NA	0.0548249	0.526783	0.798921	0.0685272	0.601922	0.857615	Circadian
ENSG00000090661	CERS4	-0.0818488	0.265706	0.446432	0.0436942	0.41902	0.727574	-0.0130413	0.870748	0.96054
ENSG00000090674	MCOLN1	NA	NA	NA	-0.0249527	0.705114	0.890049	-0.0349378	0.724543	0.910286
ENSG00000090686	USP48	0.131622	0.142191	0.292072	-0.0010596	0.956476	0.987079	0.0243751	0.395859	0.752728
ENSG00000090776	EFNB1	NA	NA	NA	0.0155162	0.648815	0.863869	-0.108624	0.0419107	0.282249
ENSG00000090857	PDPR	NA	NA	NA	-0.00389469	0.950082	0.984746	-0.071029	0.437521	0.773831
ENSG00000090861	AARS	-0.204432	0.000228587	0.00287093	0.0179986	0.524817	0.797984	-0.0342023	0.415488	0.765078	Circadian
ENSG00000090863	GLG1	-0.213801	3.36203e-06	0.000182087	-0.00303329	0.87498	0.957012	-0.0980301	0.000700089	0.0286254	Circadian
ENSG00000090889	KIF4A	NA	NA	NA	-0.211073	0.0940831	0.36713	-0.11669	0.522736	0.822704	Circadian
ENSG00000090905	TNRC6A	0.233808	0.033219	0.105528	0.0220752	0.344901	0.673078	-0.0394115	0.254509	0.642914	Circadian
ENSG00000090924	PLEKHG2	NA	NA	NA	-0.0696109	0.0410308	0.241166	-0.115165	0.0217714	0.200589
ENSG00000090971	NAT14	-0.135752	0.0199608	0.0735433	0.020241	0.738166	0.901903	0.0496343	0.5621	0.840681	Circadian
ENSG00000090975	PITPNM2	NA	NA	NA	-0.0246623	0.577981	0.83039	-0.161421	0.0148142	0.162141
ENSG00000090989	EXOC1	0.166728	0.000582125	0.00562349	0.00539735	0.832324	0.941371	0.100022	0.00839003	0.119629
ENSG00000091009	RBM27	-0.00781506	0.843023	0.914519	-0.0519843	0.117671	0.406757	0.0660917	0.171819	0.552553	Circadian
ENSG00000091039	OSBPL8	0.22172	0.0830815	0.200954	0.031388	0.633714	0.856972	0.130229	0.184951	0.568942	Circadian
ENSG00000091073	DTX2	0.0280735	0.545709	0.707369	0.0317717	0.427044	0.733526	0.0964943	0.110102	0.454415
ENSG00000091106	NLRC4	0.0042932	0.962369	0.979234	-0.0819447	0.161997	0.474745	-0.0190529	0.826657	0.946583	Circadian
ENSG00000091127	PUS7	-0.0410211	0.483433	0.656503	-0.078067	0.115636	0.403409	-0.0888789	0.231225	0.619834	Circadian
ENSG00000091129	NRCAM	-0.300389	0.0262142	0.0890673	-0.237616	0.0790129	0.338535	-0.281458	0.172036	0.55275	Circadian
ENSG00000091136	NA	0.0596416	0.334092	0.519374	NA	NA	NA	NA	NA	NA	Circadian
ENSG00000091140	DLD	-0.0106616	0.889996	0.939536	-0.0688785	0.00231143	0.0426222	-0.0229079	0.491744	0.80576	Circadian
ENSG00000091157	WDR7	NA	NA	NA	0.00824762	0.835504	0.943175	-0.0857724	0.143659	0.50954
ENSG00000091164	TXNL1	0.0354551	0.814946	0.89776	0.00800149	0.672651	0.874927	0.0224528	0.424785	0.767363
ENSG00000091181	IL5RA	0.0195924	0.851207	0.91935	-0.285057	0.0581438	0.28991	-0.303937	0.133496	0.496899	Circadian
ENSG00000091262	ABCC6	-0.135768	0.0468663	0.134486	0.120601	0.0944854	0.367719	0.311973	0.00356881	0.0741118	Circadian
ENSG00000091317	CMTM6	0.204546	0.000738323	0.00670049	0.0320539	0.456174	0.751876	0.168833	0.00869603	0.121412	Circadian
ENSG00000091409	ITGA6	NA	NA	NA	-0.0802394	0.177361	0.494541	-0.164286	0.063055	0.348816
ENSG00000091436	MAP3K20	NA	NA	NA	0.0730448	0.114787	0.40168	-0.0268812	0.702591	0.901706	Circadian
ENSG00000091483	FH	-0.184734	0.066467	0.172255	-0.0190951	0.443772	0.744445	-0.0404388	0.280928	0.667137	Circadian
ENSG00000091490	SEL1L3	-0.227353	0.00394006	0.0222481	-0.0582629	0.239596	0.568074	-0.0834978	0.251568	0.640544	Circadian
ENSG00000091527	CDV3	-0.148338	0.00825594	0.0387467	-0.0191234	0.324224	0.654613	-0.000163611	0.9954	0.998855
ENSG00000091536	MYO15A	NA	NA	NA	0.009974	0.926353	0.975787	-0.0933734	0.539226	0.828943	Circadian
ENSG00000091542	ALKBH5	-0.194945	1.08594e-06	9.1932e-05	-0.0146047	0.543281	0.808873	-0.0326146	0.356552	0.723879
ENSG00000091592	NLRP1	0.387666	1.08033e-05	0.000363751	0.0309483	0.444542	0.744735	0.182401	0.0025522	0.0618827	Circadian
ENSG00000091622	PITPNM3	NA	NA	NA	-0.283714	0.0240684	0.181388	-0.531183	0.00317647	0.06993	Circadian
ENSG00000091640	SPAG7	-0.172596	0.00372109	0.0213597	-0.00549503	0.863698	0.951984	0.0242512	0.611406	0.861073	Circadian
ENSG00000091651	ORC6	0.0980026	0.0364909	0.112694	-0.147929	0.0494473	0.269018	0.0615672	0.606966	0.859281	Circadian
ENSG00000091732	ZC3HC1	-0.130983	0.00352674	0.020585	-0.00322705	0.914868	0.972427	-0.0289361	0.535691	0.827807
ENSG00000091831	ESR1	NA	NA	NA	0.0225486	0.779232	0.92183	-0.188349	0.0709545	0.371466	Circadian
ENSG00000091844	RGS17	-0.0197075	0.780615	0.87604	0.0257318	0.809706	0.932625	-0.0616373	0.666064	0.887326	Circadian
ENSG00000091947	TMEM101	-0.0756971	0.0834035	0.201513	-0.0151119	0.638554	0.858842	-0.00583041	0.906249	0.971752	Circadian
ENSG00000091972	CD200	-0.0624556	0.449519	0.628884	-0.188181	0.0170067	0.149081	-0.174414	0.148961	0.518697
ENSG00000092010	PSME1	0.0348044	0.428611	0.610728	0.0489317	0.225086	0.552578	0.0607517	0.312685	0.692366	Circadian
ENSG00000092020	PPP2R3C	-0.0206831	0.719129	0.83632	0.0472749	0.266182	0.598668	0.194271	0.00221923	0.0564355	Circadian
ENSG00000092036	HAUS4	NA	NA	NA	0.0688391	0.278811	0.611328	0.13063	0.152718	0.524162
ENSG00000092051	JPH4	NA	NA	NA	-0.18454	0.0534885	0.278092	-0.106777	0.462656	0.78893	Circadian
ENSG00000092067	CEBPE	0.203493	0.20983	0.380791	-0.0539655	0.652452	0.865074	-0.12152	0.521433	0.822199	Circadian
ENSG00000092068	SLC7A8	0.101903	0.215475	0.38667	-0.0798806	0.660153	0.868326	-0.075724	0.695217	0.897815	Circadian
ENSG00000092094	OSGEP	-0.0528259	0.283383	0.465836	0.00729407	0.834516	0.942632	0.070987	0.17186	0.552553
ENSG00000092096	SLC22A17	-0.0948935	0.272737	0.454356	0.0598581	0.454978	0.751195	0.0153553	0.900424	0.970077
ENSG00000092098	RNF31	NA	NA	NA	-0.0405293	0.228499	0.556289	0.0278661	0.576786	0.848394
ENSG00000092108	SCFD1	-0.0642789	0.119166	0.258822	-0.037334	0.127582	0.422955	0.0316231	0.386614	0.744719
ENSG00000092140	G2E3	0.0968387	0.340333	0.52603	-0.0194935	0.642946	0.861317	0.0225085	0.717439	0.907866
ENSG00000092148	HECTD1	0.0717093	0.0533737	0.147499	-0.028231	0.502808	0.782132	-0.056666	0.362128	0.72746	Circadian
ENSG00000092199	HNRNPC	-0.160816	0.00185215	0.0129838	0.0837279	3.08972e-06	0.000322851	0.145849	5.35566e-08	3.71119e-05
ENSG00000092200	RPGRIP1	0.29158	0.00289507	0.0178666	-0.00409031	0.955906	0.987079	0.137153	0.19827	0.586942	Circadian
ENSG00000092201	SUPT16H	-0.086148	0.0675045	0.174139	-0.00423714	0.847817	0.947004	-0.0523932	0.109812	0.453809
ENSG00000092203	TOX4	NA	NA	NA	0.0272938	0.110725	0.394044	0.0264666	0.296433	0.676487
ENSG00000092208	GEMIN2	-0.242997	0.000293174	0.00340304	-0.0403332	0.289341	0.62003	-0.132387	0.0239736	0.213304
ENSG00000092295	TGM1	0.118047	0.047563	0.135877	-0.0235497	0.735513	0.900731	-0.0798479	0.444755	0.779205	Circadian
ENSG00000092330	TINF2	-0.163017	0.000957509	0.0080883	-0.00927582	0.636366	0.858276	0.0349318	0.229479	0.6183
ENSG00000092421	SEMA6A	NA	NA	NA	-0.0580831	0.504631	0.783414	0.118234	0.338702	0.712357	Circadian
ENSG00000092439	TRPM7	NA	NA	NA	-0.0192569	0.681808	0.880758	-0.0620263	0.368644	0.732171	Circadian
ENSG00000092470	WDR76	NA	NA	NA	-0.0410716	0.324989	0.654729	-0.105032	0.0847665	0.403632
ENSG00000092529	CAPN3	0.32629	0.000107749	0.00172204	-0.0265037	0.746411	0.905237	0.037484	0.738603	0.914521	Circadian
ENSG00000092531	SNAP23	0.158455	0.111563	0.246953	-0.0411929	0.400783	0.714469	0.0993851	0.17171	0.552354	Circadian
ENSG00000092621	PHGDH	-0.303045	0.00265601	0.0166885	-0.0508736	0.544744	0.808944	-0.144443	0.246116	0.636852
ENSG00000092758	COL9A3	NA	NA	NA	0.0733751	0.698355	0.887354	0.0892959	0.751537	0.919172	Circadian
ENSG00000092820	EZR	-0.164156	0.00207559	0.0140355	0.0520593	0.0622246	0.299538	0.000769348	0.984964	0.995681	Circadian
ENSG00000092841	MYL6	0.0116411	0.801907	0.889127	0.104423	0.0369813	0.227841	0.0395806	0.592378	0.854434	Circadian
ENSG00000092847	AGO1	-0.0426544	0.375985	0.560591	-0.064057	0.00492027	0.0681898	-0.0502863	0.131123	0.492966
ENSG00000092850	NA	-0.0211918	0.749492	0.856101	NA	NA	NA	NA	NA	NA	Circadian
ENSG00000092853	CLSPN	0.102517	0.245328	0.422729	0.034545	0.650758	0.864569	-0.0484137	0.654949	0.881212	Circadian
ENSG00000092871	RFFL	0.143096	0.0116025	0.0494463	-0.0159893	0.649228	0.864029	0.0602948	0.244546	0.634422	Circadian
ENSG00000092929	UNC13D	-0.0485514	0.446352	0.626308	0.0531335	0.0978267	0.374306	0.117495	0.0130583	0.151878	Circadian
ENSG00000092931	MFSD11	0.263937	0.00193969	0.0133675	-0.000916341	0.967503	0.99058	-0.0206533	0.544474	0.830484
ENSG00000092964	DPYSL2	-0.100511	0.0533711	0.147499	-0.0369566	0.393238	0.710646	-0.0915343	0.149327	0.518908
ENSG00000092978	GPATCH2	0.189353	0.00629676	0.0315265	0.0331279	0.336631	0.665079	0.0332503	0.517083	0.820033	Circadian
ENSG00000093000	NUP50	NA	NA	NA	0.0274436	0.371693	0.693749	0.139442	0.0025095	0.0614128	Circadian
ENSG00000093009	CDC45	NA	NA	NA	-0.225933	0.16628	0.480229	-0.000823772	0.996836	0.998959	Circadian
ENSG00000093010	COMT	-0.197523	0.000662277	0.0061513	-0.0616072	0.1085	0.3904	-0.119928	0.0398715	0.276434
ENSG00000093072	ADA2	-0.14218	0.00702733	0.0342865	-0.0283377	0.544928	0.809035	-0.0434915	0.525701	0.823246	Circadian
ENSG00000093134	VNN3	0.524087	3.94664e-05	0.000869713	0.272589	0.000954074	0.023656	0.501291	5.09361e-05	0.00561497	Circadian
ENSG00000093144	ECHDC1	0.100878	0.523733	0.688747	-0.0231518	0.418169	0.727198	0.0549759	0.195567	0.583203	Circadian
ENSG00000093167	LRRFIP2	0.0763024	0.0881484	0.209769	0.0140756	0.642746	0.861214	0.0788521	0.0794701	0.393347
ENSG00000093183	SEC22C	-0.111477	0.0152338	0.0599595	0.00275142	0.91254	0.971183	-0.0448884	0.227595	0.616677
ENSG00000093217	XYLB	NA	NA	NA	0.0342228	0.67204	0.874748	-0.018595	0.870458	0.96054
ENSG00000094631	HDAC6	-0.0401096	0.467347	0.643437	-0.00740244	0.72539	0.897096	0.0173342	0.578481	0.849186
ENSG00000094804	CDC6	NA	NA	NA	-0.0308556	0.785404	0.925139	-0.129496	0.398569	0.75456	Circadian
ENSG00000094841	UPRT	-0.176394	0.00257324	0.0163163	-0.0525273	0.129786	0.426169	-0.0295647	0.56703	0.842464
ENSG00000094880	CDC23	-0.0119146	0.789492	0.882334	-0.023745	0.441262	0.742922	-0.0469569	0.299696	0.679607
ENSG00000094914	AAAS	-0.0238134	0.730799	0.843718	0.0427961	0.0942931	0.367719	0.0440468	0.254065	0.642162
ENSG00000094916	CBX5	-0.238235	0.00316064	0.0190187	-0.0321145	0.436212	0.738837	-0.145976	0.0170307	0.173772	Circadian
ENSG00000094975	SUCO	NA	NA	NA	-0.0474562	0.178849	0.496046	-0.000697977	0.989146	0.997481	Circadian
ENSG00000095002	MSH2	0.114787	0.128048	0.272405	-0.0256687	0.583728	0.833282	-0.00385093	0.955471	0.985873
ENSG00000095015	MAP3K1	0.0861221	0.175364	0.338637	0.089257	0.0766388	0.334407	0.0854119	0.25352	0.641897	Circadian
ENSG00000095059	DHPS	-0.0623623	0.0900055	0.212737	0.0246583	0.234042	0.561787	0.00864106	0.779685	0.933839	Circadian
ENSG00000095066	HOOK2	0.11113	0.146611	0.298772	0.0621959	0.191205	0.512605	0.0935392	0.19017	0.576508	Circadian
ENSG00000095139	ARCN1	-0.0549653	0.212879	0.383626	-0.0232039	0.359835	0.684326	0.0272137	0.466514	0.790542
ENSG00000095203	NA	-0.0150152	0.781985	0.877222	NA	NA	NA	NA	NA	NA	Circadian
ENSG00000095209	TMEM38B	-0.163069	0.0259467	0.088511	0.0274935	0.543261	0.808873	0.0673725	0.315201	0.694821	Circadian
ENSG00000095261	PSMD5	-0.25469	7.78694e-06	0.000300896	-0.0291932	0.293576	0.623423	-0.0450548	0.273505	0.661671
ENSG00000095303	PTGS1	0.262439	0.0343394	0.108026	-0.013317	0.872704	0.956135	-0.009134	0.939806	0.980507	Circadian
ENSG00000095319	NUP188	-0.103092	0.159857	0.318451	0.00627654	0.803116	0.93141	-0.0366021	0.325519	0.704319	Circadian
ENSG00000095321	CRAT	0.0429512	0.643414	0.780173	-0.0591899	0.321371	0.65135	-0.168574	0.0664332	0.357185
ENSG00000095370	SH2D3C	0.225913	3.04348e-05	0.00072076	0.173939	5.2563e-10	2.03543e-07	0.199038	9.38886e-07	0.000343372	Circadian
ENSG00000095380	NANS	NA	NA	NA	0.0135785	0.661122	0.868782	0.0362691	0.446206	0.780145
ENSG00000095383	TBC1D2	0.00546939	0.928105	0.960407	0.10633	0.0131791	0.12601	0.116793	0.0692494	0.366551	Circadian
ENSG00000095397	WHRN	0.0846716	0.177027	0.340838	0.27939	0.000278106	0.0104616	0.185364	0.0961218	0.42482	Circadian
ENSG00000095464	PDE6C	-0.00905087	0.886099	0.938213	-0.0176608	0.894572	0.963817	0.13304	0.418068	0.765876	Circadian
ENSG00000095485	CWF19L1	-0.0336213	0.372889	0.557664	-0.0443128	0.0328745	0.215016	-0.0104911	0.730591	0.912009	Circadian
ENSG00000095539	SEMA4G	0.0779829	0.387863	0.572832	0.0879588	0.195099	0.518221	0.127886	0.191364	0.578397	Circadian
ENSG00000095564	BTAF1	0.0930294	0.101713	0.23167	-0.124108	0.0364033	0.225983	-0.0744929	0.391062	0.74861	Circadian
ENSG00000095574	IKZF5	-0.0870692	0.255759	0.434559	-0.010346	0.805822	0.931644	0.0424498	0.48292	0.800411
ENSG00000095585	BLNK	NA	NA	NA	0.0832252	0.0999335	0.377828	0.0928709	0.216021	0.608111	Circadian
ENSG00000095627	NA	0.481511	1.60197e-05	0.000469995	NA	NA	NA	NA	NA	NA	Circadian
ENSG00000095637	SORBS1	NA	NA	NA	0.203898	0.0436917	0.2506	0.102275	0.449974	0.782449	Circadian
ENSG00000095713	NA	0.0303737	0.733091	0.845288	NA	NA	NA	NA	NA	NA	Circadian
ENSG00000095739	BAMBI	0.311429	0.00984413	0.0438616	0.177754	0.195155	0.518236	0.118827	0.610594	0.860648	Circadian
ENSG00000095787	WAC	0.0537813	0.602107	0.750787	0.0396482	0.0651691	0.307864	0.0608188	0.0550797	0.324465	Circadian
ENSG00000095794	CREM	NA	NA	NA	-0.0481747	0.235894	0.563405	-0.00217675	0.972532	0.990825
ENSG00000095906	NUBP2	-0.13131	0.111091	0.246235	-0.0128336	0.720477	0.894634	-0.0290431	0.593733	0.85501	Circadian
ENSG00000095932	SMIM24	0.178729	0.309075	0.494181	0.0866012	0.602068	0.841419	-0.1988	0.338698	0.712357	Circadian
ENSG00000095951	HIVEP1	0.12188	0.0691469	0.177181	0.128612	0.0144874	0.134325	0.0734256	0.332912	0.708096	Circadian
ENSG00000095970	NA	0.0430682	0.447895	0.627721	NA	NA	NA	NA	NA	NA	Circadian
ENSG00000096006	CRISP3	NA	NA	NA	-0.150326	0.468577	0.759712	-0.275033	0.398374	0.754457	Circadian
ENSG00000096060	FKBP5	-0.692927	1.75177e-20	1.94272e-16	-0.899339	2.1911e-33	1.4424e-29	-0.837403	1.91293e-16	6.2964e-13	Circadian
ENSG00000096063	SRPK1	0.154088	0.0419526	0.124566	0.154784	0.00601876	0.0770097	0.195265	0.0192105	0.185975	Circadian
ENSG00000096070	BRPF3	0.0856148	0.0217417	0.0784881	-0.00607891	0.887023	0.961751	0.0700563	0.265294	0.653528	Circadian
ENSG00000096080	MRPS18A	-0.194736	0.00271848	0.0169943	-0.0321622	0.402418	0.715494	-0.0937544	0.117902	0.466998
ENSG00000096092	TMEM14A	-0.322006	0.00273884	0.017112	0.0230588	0.651787	0.865063	-0.000811412	0.99161	0.998206	Circadian
ENSG00000096093	EFHC1	-0.135623	0.0356258	0.110856	0.0491686	0.357092	0.682358	0.0699959	0.355074	0.722942	Circadian
ENSG00000096384	HSP90AB1	-0.141526	0.0174134	0.066294	0.0588372	0.0620551	0.299055	0.00731149	0.874681	0.961925	Circadian
ENSG00000096401	CDC5L	-0.00424059	0.964464	0.980247	0.0179007	0.407535	0.719153	0.050897	0.111947	0.456943	Circadian
ENSG00000096433	ITPR3	NA	NA	NA	0.00554517	0.92794	0.9762	-0.0818403	0.365258	0.730183	Circadian
ENSG00000096654	ZNF184	-0.122677	0.161076	0.320016	0.0381943	0.303129	0.63329	0.00467503	0.932439	0.979054
ENSG00000096696	DSP	-0.136401	0.181899	0.346748	0.159695	0.604318	0.842407	0.243724	0.659471	0.883905	Circadian
ENSG00000096717	SIRT1	-0.00347029	0.969206	0.982765	-0.0375731	0.360638	0.684728	0.0199641	0.739889	0.915303	Circadian
ENSG00000096746	HNRNPH3	NA	NA	NA	0.0880507	0.000190108	0.00804811	0.185087	2.0768e-07	0.000101271	Circadian
ENSG00000096872	IFT74	-0.160116	0.190173	0.357158	0.00633005	0.858621	0.950305	-0.0171758	0.755126	0.920483
ENSG00000096968	JAK2	0.215486	0.0036043	0.0208621	0.00277685	0.967632	0.99058	0.0642317	0.524527	0.823157	Circadian
ENSG00000096996	IL12RB1	-0.293549	0.000174119	0.00237513	0.0269937	0.509683	0.786927	0.0245183	0.686892	0.894954	Circadian
ENSG00000097007	ABL1	-0.215722	2.89977e-05	0.00069973	-0.0550454	0.064747	0.30653	-0.109504	0.0133134	0.153355
ENSG00000097021	ACOT7	-0.0719953	0.278202	0.460418	0.103562	0.0347325	0.221555	-0.0338501	0.653222	0.880342	Circadian
ENSG00000097033	SH3GLB1	0.211666	0.00702407	0.0342856	0.0605225	0.132894	0.430533	0.10843	0.0680479	0.363161
ENSG00000097046	CDC7	0.0668439	0.447971	0.627738	0.0133779	0.793137	0.928967	0.0725598	0.347587	0.720027	Circadian
ENSG00000097096	SYDE2	-0.151731	0.00624219	0.0313239	-0.00726888	0.946557	0.983204	-0.307245	0.054548	0.323067	Circadian
ENSG00000099139	PCSK5	-0.116834	0.0689218	0.176808	0.0912599	0.033645	0.217462	0.0157025	0.805126	0.940437	Circadian
ENSG00000099194	SCD	-0.15817	0.0769098	0.191069	-0.0244556	0.702526	0.888782	-0.00183867	0.984588	0.9954	Circadian
ENSG00000099203	TMED1	-0.109718	0.100694	0.230009	-0.0166996	0.70228	0.888782	0.021447	0.748475	0.918136
ENSG00000099204	ABLIM1	-0.10027	0.248444	0.42598	0.00367268	0.951433	0.98549	-0.0666378	0.457309	0.7854	Circadian
ENSG00000099219	ERMP1	0.0295641	0.625467	0.767389	-0.010425	0.824457	0.93881	-0.0407561	0.55491	0.837221
ENSG00000099246	RAB18	0.0259188	0.766161	0.865926	-0.0166941	0.595999	0.839423	0.0998831	0.0329143	0.249195	Circadian
ENSG00000099250	NRP1	0.00150791	0.979184	0.988358	-0.477602	3.40136e-05	0.00222105	-0.405301	0.0102083	0.132685	Circadian
ENSG00000099256	PRTFDC1	0.0233597	0.756556	0.860701	-0.0903932	0.313476	0.642715	-0.101103	0.505106	0.812588	Circadian
ENSG00000099282	TSPAN15	NA	NA	NA	-0.0800186	0.325739	0.655748	-0.239284	0.0880641	0.409432	Circadian
ENSG00000099284	H2AFY2	NA	NA	NA	0.0334616	0.51565	0.791449	0.0605043	0.422381	0.766832	Circadian
ENSG00000099290	WASHC2A	-0.0409144	0.682081	0.809967	0.0170837	0.544739	0.808944	0.0463629	0.267425	0.656154
ENSG00000099308	MAST3	NA	NA	NA	0.0335578	0.368031	0.691129	0.127781	0.0206739	0.194503
ENSG00000099326	MZF1	0.062598	0.374802	0.559417	0.0181261	0.679708	0.879598	0.0690594	0.296369	0.676487
ENSG00000099330	OCEL1	-0.0421713	0.305253	0.489835	0.0547782	0.139632	0.440981	0.0387041	0.506202	0.813458
ENSG00000099331	MYO9B	0.131236	0.0243068	0.0846881	0.0515374	0.0454139	0.256235	0.0622808	0.102018	0.438371	Circadian
ENSG00000099337	KCNK6	-0.0308373	0.53165	0.695529	0.00495443	0.914015	0.971987	-0.0549632	0.421008	0.766234	Circadian
ENSG00000099338	CATSPERG	NA	NA	NA	-0.00970685	0.895966	0.964518	0.069138	0.531088	0.826318	Circadian
ENSG00000099341	PSMD8	-0.0679158	0.173744	0.336563	0.0155873	0.580785	0.831877	-0.0214691	0.607204	0.859341	Circadian
ENSG00000099364	FBXL19	NA	NA	NA	0.0561404	0.0228348	0.17602	0.0295354	0.438352	0.774469
ENSG00000099365	STX1B	-0.216219	0.0568318	0.154439	-0.0280077	0.749417	0.907027	-0.198317	0.125394	0.479786
ENSG00000099377	HSD3B7	NA	NA	NA	0.0302507	0.835913	0.943269	-0.0873304	0.674885	0.890513	Circadian
ENSG00000099381	SETD1A	-0.0944369	0.0802736	0.19681	-0.00939062	0.703551	0.889385	-0.0586541	0.108676	0.451365	Circadian
ENSG00000099385	BCL7C	-0.0507887	0.493211	0.664607	0.057799	0.172348	0.48788	-0.0560922	0.390562	0.74861	Circadian
ENSG00000099622	CIRBP	-0.218792	0.000166472	0.00231351	-0.0923591	0.0312184	0.209727	-0.0397336	0.537197	0.828329	Circadian
ENSG00000099624	ATP5F1D	-0.235481	1.53846e-05	0.000458642	0.0205003	0.64065	0.860318	-0.0865664	0.184781	0.568815	Circadian
ENSG00000099783	HNRNPM	-0.0696819	0.0999945	0.22907	0.0114209	0.599121	0.840762	-0.00289793	0.927452	0.977874	Circadian
ENSG00000099785	2002-03-01	0.133095	0.28469	0.467458	-0.0161427	0.808224	0.932537	-0.14841	0.1306	0.491278	Circadian
ENSG00000099795	NDUFB7	-0.289984	4.36164e-06	0.000208494	0.0191181	0.683571	0.881404	-0.0623147	0.387993	0.746187	Circadian
ENSG00000099797	TECR	-0.00756006	0.897024	0.943385	0.0163085	0.685413	0.882126	-0.0427351	0.478935	0.797176	Circadian
ENSG00000099800	TIMM13	NA	NA	NA	-0.054051	0.225775	0.553335	-0.0828831	0.229202	0.617953	Circadian
ENSG00000099804	CDC34	0.0800225	0.539892	0.702335	0.0419047	0.655052	0.865899	-0.0961696	0.484077	0.800999
ENSG00000099810	MTAP	NA	NA	NA	0.00171354	0.957764	0.987354	0.00415709	0.931969	0.979036	Circadian
ENSG00000099812	NA	-0.210104	0.00720825	0.0349844	NA	NA	NA	NA	NA	NA	Circadian
ENSG00000099814	CEP170B	NA	NA	NA	0.0842521	0.409461	0.721007	0.187401	0.22854	0.617349	Circadian
ENSG00000099817	POLR2E	-0.0903181	0.268473	0.449618	0.00157275	0.963948	0.98934	-0.0325955	0.522586	0.822704	Circadian
ENSG00000099821	POLRMT	-0.0273421	0.724613	0.840036	0.0156176	0.598807	0.84076	-0.0147024	0.739093	0.914816
ENSG00000099822	HCN2	NA	NA	NA	-0.0540864	0.442353	0.743428	-0.099224	0.427571	0.769087
ENSG00000099834	CDHR5	NA	NA	NA	-0.0987081	0.433779	0.737083	-0.141706	0.408006	0.759803	Circadian
ENSG00000099840	IZUMO4	NA	NA	NA	0.127163	0.0985815	0.375774	0.211482	0.0309179	0.242445
ENSG00000099849	RASSF7	0.0519625	0.337758	0.523294	0.0815325	0.0856691	0.351097	0.134292	0.0640764	0.351074	Circadian
ENSG00000099860	GADD45B	0.157899	0.0219067	0.0788783	0.134041	0.00947807	0.102369	0.192962	0.0118112	0.144255	Circadian
ENSG00000099864	PALM	0.0135276	0.829238	0.906124	0.0512932	0.785817	0.925339	-0.123065	0.6822	0.892918	Circadian
ENSG00000099866	MADCAM1	NA	NA	NA	0.0398172	0.728216	0.898061	0.135609	0.446568	0.780145
ENSG00000099875	MKNK2	0.149312	0.000768928	0.00691038	0.0369353	0.187895	0.508182	0.0896215	0.0300512	0.238107	Circadian
ENSG00000099889	ARVCF	NA	NA	NA	-0.028526	0.712798	0.891784	0.000420363	0.997173	0.998959	Circadian
ENSG00000099899	TRMT2A	-0.1377	0.0313908	0.101405	-0.00850804	0.765637	0.915067	-0.0317458	0.45592	0.785318	Circadian
ENSG00000099901	RANBP1	-0.170604	0.0232004	0.08192	-0.0308937	0.333616	0.662801	-0.0449429	0.343762	0.716489	Circadian
ENSG00000099904	ZDHHC8	0.0411904	0.397214	0.581993	0.0100522	0.71485	0.892105	0.0257783	0.531597	0.826898	Circadian
ENSG00000099910	KLHL22	-0.139239	0.00801995	0.0379281	0.0044798	0.882258	0.959271	-0.00287295	0.949472	0.984015	Circadian
ENSG00000099917	MED15	0.0878443	0.297237	0.480799	0.00547046	0.811867	0.933917	0.0321387	0.3431	0.716446
ENSG00000099940	SNAP29	NA	NA	NA	-0.0144304	0.61607	0.847554	-0.033409	0.43333	0.771602
ENSG00000099942	CRKL	-0.0223689	0.515546	0.681943	-0.0363193	0.275694	0.609536	0.00457324	0.925875	0.977499	Circadian
ENSG00000099949	LZTR1	0.025137	0.621813	0.764682	0.0614402	0.0213521	0.170051	0.0208756	0.597752	0.856166
ENSG00000099953	MMP11	NA	NA	NA	-0.167779	0.0204565	0.166459	-0.187727	0.0753785	0.38391	Circadian
ENSG00000099954	CECR2	NA	NA	NA	0.0356758	0.745937	0.904911	-0.0988296	0.542905	0.829999	Circadian
ENSG00000099956	SMARCB1	-0.191536	7.11831e-05	0.00129118	-0.00402457	0.901797	0.96584	-0.0443862	0.361265	0.726637
ENSG00000099957	P2RX6	NA	NA	NA	-0.0392332	0.767873	0.916491	-0.0491882	0.795647	0.938351	Circadian
ENSG00000099958	DERL3	-0.112112	0.0986204	0.227239	-0.32295	0.000111402	0.00552291	-0.361337	0.00343997	0.0725812	Circadian
ENSG00000099968	BCL2L13	-0.188912	0.000109755	0.00174382	-0.0905873	0.00254867	0.0452234	-0.0696728	0.114612	0.461126
ENSG00000099974	DDTL	NA	NA	NA	0.170169	0.0247056	0.183786	0.1579	0.142432	0.507429	Circadian
ENSG00000099977	NA	-0.201691	0.000407776	0.00434413	NA	NA	NA	NA	NA	NA	Circadian
ENSG00000099985	OSM	0.00180146	0.988586	0.993007	0.159039	0.0717932	0.323598	0.17704	0.181834	0.565402	Circadian
ENSG00000099991	CABIN1	0.100109	0.0694991	0.177714	-0.0123672	0.702804	0.888782	0.0130089	0.784365	0.934532	Circadian
ENSG00000099992	TBC1D10A	-0.047181	0.343877	0.528712	-0.0531829	0.0900019	0.360595	-0.0507872	0.277418	0.664443	Circadian
ENSG00000099994	SUSD2	0.0636593	0.374187	0.558812	-0.189625	0.0805226	0.342063	-0.0127196	0.939137	0.980507	Circadian
ENSG00000099995	SF3A1	-0.0362982	0.465743	0.642087	0.00230498	0.91103	0.970014	-0.00866757	0.77642	0.93278	Circadian
ENSG00000099998	GGT5	NA	NA	NA	-0.243176	0.141932	0.445241	-0.0359356	0.883238	0.964878	Circadian
ENSG00000099999	RNF215	NA	NA	NA	-0.0212008	0.650307	0.864319	0.0563284	0.421237	0.766234
ENSG00000100003	SEC14L2	NA	NA	NA	-0.0577669	0.470251	0.761515	0.0440313	0.718649	0.907918
ENSG00000100012	SEC14L3	NA	NA	NA	-0.224483	0.323407	0.653666	-0.243234	0.373163	0.735048
ENSG00000100014	SPECC1L	NA	NA	NA	-0.0120589	0.665817	0.871817	-0.0292831	0.483953	0.800999
ENSG00000100023	PPIL2	0.034559	0.546942	0.708266	-0.0153343	0.474184	0.763341	-0.0162698	0.608432	0.859877	Circadian
ENSG00000100024	UPB1	-0.127352	0.222342	0.39465	-0.43645	3.08838e-06	0.000322851	-0.362586	0.0153456	0.164931	Circadian
ENSG00000100027	YPEL1	-0.0960937	0.135338	0.283187	-0.124825	0.0428275	0.247275	-0.101702	0.269788	0.658272	Circadian
ENSG00000100028	SNRPD3	-0.265947	0.00017186	0.00235882	0.0249239	0.350342	0.67683	-0.0384567	0.332099	0.707624
ENSG00000100029	PES1	-0.216233	9.97938e-05	0.00162008	-0.0202602	0.541166	0.807944	-0.0804293	0.105167	0.444065	Circadian
ENSG00000100030	MAPK1	0.0727148	0.160787	0.319613	-0.0102633	0.780233	0.922463	0.0835062	0.125813	0.480637	Circadian
ENSG00000100031	GGT1	0.00435711	0.946598	0.971117	-0.0340276	0.580642	0.83186	-0.0819807	0.394454	0.751955	Circadian
ENSG00000100034	PPM1F	0.135349	0.0368538	0.11331	0.031761	0.532906	0.803325	0.167211	0.0263016	0.222819
ENSG00000100036	SLC35E4	NA	NA	NA	0.0395257	0.491092	0.774802	-0.116371	0.208175	0.598779
ENSG00000100055	CYTH4	0.207611	0.000254263	0.00309995	0.164492	0.000305667	0.0111479	0.18288	0.00645278	0.104078
ENSG00000100056	ESS2	-0.00739448	0.895562	0.943011	0.0229783	0.470525	0.761609	-0.0336841	0.476075	0.794867
ENSG00000100060	MFNG	-0.169352	6.05562e-05	0.00116188	-0.0690866	0.00703676	0.0843383	-0.074762	0.046417	0.297146	Circadian
ENSG00000100068	LRP5L	NA	NA	NA	-0.0473923	0.488469	0.773258	-0.0488891	0.633472	0.871459
ENSG00000100075	SLC25A1	-0.0810307	0.100325	0.229533	0.0371565	0.350532	0.677099	-0.0687428	0.252453	0.641535	Circadian
ENSG00000100077	GRK3	NA	NA	NA	-0.00111936	0.978205	0.994751	-0.038298	0.522002	0.822386
ENSG00000100079	LGALS2	-0.0314281	0.841927	0.913956	0.0372407	0.812341	0.934231	0.00134156	0.995201	0.998833	Circadian
ENSG00000100083	GGA1	0.0461108	0.356561	0.541859	-0.0148461	0.637585	0.858679	0.00611615	0.895943	0.968096
ENSG00000100084	HIRA	-0.0156117	0.830147	0.90667	-0.0339069	0.255374	0.587392	0.0529047	0.23185	0.620188	Circadian
ENSG00000100092	SH3BP1	NA	NA	NA	0.0480114	0.185603	0.504679	0.0198738	0.705758	0.903229
ENSG00000100095	SEZ6L	NA	NA	NA	0.199928	0.0181617	0.15503	0.15376	0.229485	0.6183
ENSG00000100097	LGALS1	-0.134671	0.0595467	0.159549	0.0316661	0.615274	0.847064	-0.134833	0.146857	0.514646	Circadian
ENSG00000100099	HPS4	0.0545712	0.460809	0.638317	-0.0174489	0.485298	0.770976	-0.0493978	0.181438	0.564731
ENSG00000100100	PIK3IP1	-0.470257	2.26615e-07	3.8979e-05	-0.270695	1.84932e-08	4.27161e-06	-0.476818	8.05292e-11	1.17805e-07	Circadian
ENSG00000100101	NA	0.294045	9.26969e-05	0.00153138	NA	NA	NA	NA	NA	NA	Circadian
ENSG00000100104	SRRD	NA	NA	NA	-0.0558822	0.265121	0.597543	-0.0965259	0.197141	0.58485
ENSG00000100105	PATZ1	NA	NA	NA	-0.036445	0.200049	0.52446	-0.0865295	0.0408242	0.279652
ENSG00000100106	TRIOBP	0.145436	0.00860019	0.0397769	0.0955924	0.00981575	0.104474	0.0969011	0.0763848	0.386207	Circadian
ENSG00000100109	TFIP11	-0.00474785	0.907455	0.947972	-0.010674	0.701034	0.888177	0.019797	0.631425	0.870233
ENSG00000100116	GCAT	0.053463	0.752026	0.857963	0.0798668	0.57928	0.831337	-0.104886	0.599492	0.856791	Circadian
ENSG00000100124	ANKRD54	0.0203708	0.811672	0.895798	0.0111504	0.77604	0.920087	-0.0158108	0.788623	0.935847	Circadian
ENSG00000100129	EIF3L	NA	NA	NA	-0.0692934	0.0866635	0.352927	-0.119488	0.0455482	0.294119	Circadian
ENSG00000100138	SNU13	-0.207728	0.000334743	0.00371653	7.09644e-05	0.998217	0.999571	-0.0723257	0.124601	0.47789	Circadian
ENSG00000100139	MICALL1	-0.00352982	0.95798	0.976291	0.0395403	0.110737	0.394044	0.0102405	0.782115	0.934532	Circadian
ENSG00000100142	NA	-0.186677	0.000489275	0.00498448	NA	NA	NA	NA	NA	NA	Circadian
ENSG00000100146	NA	-0.0879363	0.179106	0.34314	NA	NA	NA	NA	NA	NA	Circadian
ENSG00000100147	CCDC134	NA	NA	NA	0.113967	0.042309	0.24528	-0.0614897	0.45773	0.785515	Circadian
ENSG00000100150	DEPDC5	-0.04044	0.538505	0.701023	-0.0135558	0.498113	0.779769	-0.0391828	0.191604	0.578489	Circadian
ENSG00000100151	PICK1	-0.0366201	0.547959	0.709003	-0.0679135	0.100104	0.377828	-0.0839155	0.192899	0.579975	Circadian
ENSG00000100154	TTC28	0.0709575	0.269855	0.45125	-0.0550761	0.404642	0.716753	-0.121741	0.264634	0.652756	Circadian
ENSG00000100162	CENPM	-0.308731	0.00864186	0.0398661	0.0773814	0.447653	0.747185	-0.195619	0.212496	0.603803
ENSG00000100197	CYP2D6	-0.0150125	0.802014	0.889127	0.0613605	0.479698	0.766532	-0.0515246	0.643142	0.875929
ENSG00000100201	DDX17	0.508828	6.52562e-05	0.00122039	-0.0186278	0.656337	0.866733	0.112586	0.0726269	0.376015	Circadian
ENSG00000100206	NA	0.521678	7.90787e-06	0.000303454	NA	NA	NA	NA	NA	NA	Circadian
ENSG00000100207	TCF20	-0.032541	0.545368	0.707053	0.0775566	0.0371295	0.228118	-0.00647182	0.906436	0.971836	Circadian
ENSG00000100209	HSCB	-0.0998602	0.0941191	0.219697	-0.0505193	0.253903	0.585263	-0.0753581	0.264684	0.652756	Circadian
ENSG00000100211	CBY1	NA	NA	NA	0.0662961	0.232171	0.55954	-0.0722941	0.344322	0.717008	Circadian
ENSG00000100216	TOMM22	-0.282979	1.92399e-06	0.000130104	-0.0308374	0.333891	0.662801	-0.0861711	0.0730177	0.377593
ENSG00000100219	XBP1	-0.121309	0.0606135	0.161804	-0.151338	2.65216e-05	0.00179115	-0.166431	0.00151204	0.0454596	Circadian
ENSG00000100220	RTCB	-0.281073	2.35348e-05	0.000602772	-0.0292758	0.275051	0.608729	-0.0204463	0.608299	0.859877
ENSG00000100221	JOSD1	-0.202823	5.87943e-05	0.00113828	-0.0270604	0.201635	0.526314	-0.0503755	0.108893	0.451981
ENSG00000100225	FBXO7	0.1646	0.201861	0.371726	-0.239842	0.016707	0.147528	-0.19908	0.169791	0.550314	Circadian
ENSG00000100226	GTPBP1	NA	NA	NA	0.0392067	0.247757	0.578364	0.0779444	0.120941	0.472637
ENSG00000100227	POLDIP3	-0.0538974	0.0921126	0.216575	0.00904187	0.563528	0.819786	0.0199839	0.388892	0.746814
ENSG00000100228	RAB36	NA	NA	NA	-0.00801507	0.914706	0.972388	0.0926561	0.395352	0.752421	Circadian
ENSG00000100239	PPP6R2	0.0755238	0.325377	0.511037	0.017302	0.48759	0.772476	0.0413692	0.260847	0.647957
ENSG00000100241	SBF1	-0.0739001	0.108257	0.24171	-0.0351877	0.140414	0.442375	-0.0768455	0.0280665	0.230089	Circadian
ENSG00000100242	SUN2	NA	NA	NA	-0.0205835	0.460296	0.754421	-0.0196124	0.634266	0.871718	Circadian
ENSG00000100243	CYB5R3	-0.0569471	0.241089	0.417567	-0.067208	0.0859623	0.351358	-0.106679	0.0624024	0.347248
ENSG00000100246	DNAL4	-0.0469398	0.194274	0.362282	-0.00276906	0.931288	0.977823	0.119901	0.015845	0.167384
ENSG00000100258	LMF2	0.0717502	0.255043	0.433922	-0.00182742	0.952554	0.985652	0.0474385	0.29479	0.676487	Circadian
ENSG00000100263	RHBDD3	NA	NA	NA	0.0088542	0.837557	0.943551	-0.014057	0.833471	0.948904	Circadian
ENSG00000100266	PACSIN2	0.0901116	0.129026	0.273804	0.0649397	0.103528	0.383416	0.16392	0.00581786	0.0976765	Circadian
ENSG00000100271	TTLL1	-0.194916	0.00346012	0.0203245	0.00212	0.959502	0.987931	-0.0375206	0.541006	0.829509
ENSG00000100280	AP1B1	-0.150605	0.00167478	0.0121036	-0.0552533	0.037225	0.228118	-0.110759	0.00439616	0.0834003	Circadian
ENSG00000100281	HMGXB4	0.0152351	0.705727	0.827157	-0.0345635	0.129414	0.425766	-0.0220011	0.516201	0.819423	Circadian
ENSG00000100284	TOM1	-0.0637483	0.211804	0.382721	0.0877403	0.0735921	0.327779	0.0525961	0.466182	0.790515
ENSG00000100285	NEFH	-0.19804	0.0136584	0.0556063	-0.0188717	0.779277	0.92183	-0.137941	0.123601	0.477154
ENSG00000100288	CHKB	0.178463	0.00482306	0.02574	0.0963808	0.335828	0.664668	0.153236	0.226908	0.616192	Circadian
ENSG00000100290	BIK	NA	NA	NA	0.0523433	0.51396	0.790053	0.0355536	0.764395	0.926392
ENSG00000100292	HMOX1	-0.023543	0.778028	0.874127	-0.0467634	0.492774	0.776079	-0.0740987	0.461191	0.787758	Circadian
ENSG00000100294	MCAT	-0.00313939	0.962986	0.979682	-0.0112397	0.76042	0.911802	0.0267564	0.653725	0.880447
ENSG00000100296	THOC5	-0.0160482	0.798467	0.887458	0.0858866	0.0174806	0.151713	0.117492	0.0284181	0.231101	Circadian
ENSG00000100297	MCM5	-0.0576853	0.341499	0.527141	0.00775419	0.759739	0.911802	-0.0110305	0.7692	0.928144
ENSG00000100298	APOBEC3H	-0.0744897	0.547109	0.708316	-0.0474627	0.572619	0.826928	-0.00807832	0.951125	0.984242	Circadian
ENSG00000100299	ARSA	0.0027551	0.976106	0.98681	0.0221796	0.654519	0.865809	0.120838	0.0988312	0.430085
ENSG00000100300	TSPO	-0.0697109	0.203441	0.373575	0.0543215	0.344266	0.672493	-0.00308391	0.970515	0.990604
ENSG00000100304	TTLL12	-0.113385	0.0448715	0.130337	-0.011682	0.638192	0.858734	-0.0405532	0.275504	0.663047	Circadian
ENSG00000100307	CBX7	-0.04963	0.322796	0.508601	0.00956857	0.774307	0.919561	0.0523959	0.290084	0.672947
ENSG00000100311	PDGFB	-0.0865889	0.219183	0.39136	-0.0100638	0.880062	0.958387	-0.0910682	0.361798	0.727241
ENSG00000100316	RPL3	-0.277714	1.92001e-05	0.000532788	-0.0121519	0.796227	0.928967	-0.0900766	0.19556	0.583203	Circadian
ENSG00000100319	ZMAT5	-0.153129	0.00407803	0.0227592	-0.00608215	0.887976	0.961932	0.00395696	0.950939	0.984242	Circadian
ENSG00000100320	RBFOX2	NA	NA	NA	-0.00815749	0.948763	0.984375	0.280551	0.105607	0.44522	Circadian
ENSG00000100321	SYNGR1	-0.163805	0.0384117	0.116549	0.0615546	0.336869	0.665448	0.00507295	0.960586	0.987618	Circadian
ENSG00000100324	TAB1	-0.110723	0.0657334	0.171051	0.028394	0.241684	0.570661	-0.0257272	0.477292	0.795749	Circadian
ENSG00000100325	ASCC2	0.0898341	0.405762	0.590299	-0.0921908	0.32646	0.65641	-0.15929	0.251857	0.640544	Circadian
ENSG00000100330	MTMR3	NA	NA	NA	0.000898642	0.981736	0.995077	0.0847286	0.139299	0.504459
ENSG00000100335	MIEF1	-0.222883	1.26395e-05	0.000402794	-0.0418255	0.105869	0.386614	-0.111761	0.00364999	0.074505
ENSG00000100336	APOL4	NA	NA	NA	0.144688	0.481979	0.768352	-0.222629	0.358974	0.725333	Circadian
ENSG00000100342	APOL1	NA	NA	NA	0.220416	0.00289406	0.0486011	0.226033	0.0386798	0.271749
ENSG00000100345	MYH9	0.0466503	0.235204	0.410451	-0.0284654	0.321451	0.651412	-0.0264246	0.534319	0.827297	Circadian
ENSG00000100346	CACNA1I	-0.224981	0.0421183	0.124831	-0.1255	0.132293	0.429749	-0.313086	0.0119789	0.145762	Circadian
ENSG00000100347	SAMM50	-0.181334	0.00167601	0.0121036	-0.0690531	0.033873	0.218507	-0.0733591	0.131639	0.494119	Circadian
ENSG00000100348	TXN2	-0.0647954	0.391426	0.576559	-0.00781637	0.829106	0.940711	-0.0654475	0.225443	0.615717	Circadian
ENSG00000100350	FOXRED2	-0.142578	0.16462	0.324731	-0.027162	0.736047	0.901138	-0.0880911	0.447938	0.780756	Circadian
ENSG00000100351	GRAP2	0.0341369	0.671815	0.802488	0.0239972	0.54154	0.808014	-0.0519385	0.370986	0.733237	Circadian
ENSG00000100353	EIF3D	-0.263654	1.57713e-05	0.000465857	-0.00334373	0.901497	0.965675	-0.0687753	0.0869452	0.407958	Circadian
ENSG00000100354	TNRC6B	-0.106891	0.144447	0.295339	0.0785663	0.00444718	0.06369	0.0324155	0.426767	0.768637	Circadian
ENSG00000100359	SGSM3	0.0642085	0.335565	0.521053	0.00850806	0.910572	0.970014	0.153917	0.200803	0.58972	Circadian
ENSG00000100360	IFT27	-0.114319	0.0844668	0.203417	-0.0546522	0.106304	0.387485	-0.0175507	0.727353	0.911546	Circadian
ENSG00000100362	PVALB	0.422096	0.0547745	0.150099	0.00518511	0.978796	0.99476	-0.225166	0.461711	0.788032	Circadian
ENSG00000100364	KIAA0930	-0.107143	0.111052	0.246235	0.0194237	0.654205	0.865564	-0.0758781	0.23396	0.621972
ENSG00000100365	NCF4	0.366658	0.000470107	0.00484975	0.234959	0.00130832	0.0290478	0.378181	0.000525986	0.0247326
ENSG00000100368	CSF2RB	0.280657	0.0107298	0.0467192	0.096882	0.179893	0.497682	0.30111	0.00553001	0.0954235	Circadian
ENSG00000100372	SLC25A17	-0.14291	0.0386553	0.117	-0.0477646	0.0922338	0.363251	0.00956485	0.82596	0.946196	Circadian
ENSG00000100373	UPK3A	-0.096349	0.0921372	0.216575	-0.201445	0.0957466	0.370413	-0.30941	0.0634266	0.349644	Circadian
ENSG00000100376	FAM118A	-0.0194467	0.912985	0.951091	0.0239999	0.802772	0.93141	-0.0287464	0.844439	0.952023	Circadian
ENSG00000100379	KCTD17	0.179705	0.0143227	0.0574671	0.107783	0.00112768	0.0263717	0.106509	0.0322284	0.247903
ENSG00000100380	ST13	-0.169535	0.00258833	0.0163839	-0.0272524	0.411104	0.722354	-0.0422226	0.39018	0.748196
ENSG00000100385	IL2RB	-0.0660818	0.441401	0.622322	-0.183088	0.0121867	0.119561	-0.152609	0.156726	0.529906	Circadian
ENSG00000100387	RBX1	-0.0321026	0.568457	0.72437	0.0411256	0.267032	0.599342	-0.0343262	0.535615	0.827807	Circadian
ENSG00000100393	EP300	NA	NA	NA	0.084606	0.109711	0.392088	0.0295259	0.707161	0.903492	Circadian
ENSG00000100395	L3MBTL2	NA	NA	NA	0.00247679	0.927893	0.9762	0.00756003	0.852015	0.954264
ENSG00000100399	NA	-0.0554047	0.244955	0.422349	NA	NA	NA	NA	NA	NA	Circadian
ENSG00000100401	RANGAP1	-0.162618	0.000224078	0.00283303	0.0510123	0.089747	0.360247	0.0346023	0.435141	0.772744
ENSG00000100403	ZC3H7B	NA	NA	NA	-0.0579829	0.0761662	0.333712	-0.0704507	0.142858	0.508231	Circadian
ENSG00000100410	PHF5A	-0.130745	0.00057047	0.00557063	-0.00717747	0.763851	0.91426	0.00716846	0.840448	0.951281	Circadian
ENSG00000100412	ACO2	NA	NA	NA	-0.0330423	0.206612	0.532547	-0.0787124	0.0427293	0.285173
ENSG00000100413	POLR3H	-0.0675208	0.139304	0.288278	-0.0812326	0.00965008	0.103705	-0.140262	0.00282067	0.0659055	Circadian
ENSG00000100416	TRMU	0.134338	0.09808	0.226182	-0.041364	0.303356	0.633486	-0.0361186	0.542022	0.829778	Circadian
ENSG00000100417	PMM1	-0.132729	0.193014	0.360601	0.000582521	0.988997	0.996849	-0.0129826	0.836334	0.949648	Circadian
ENSG00000100418	DESI1	-0.0177506	0.751207	0.857528	-0.032339	0.163725	0.477326	-0.0526654	0.127121	0.482885
ENSG00000100422	CERK	-0.162224	0.000400394	0.00428194	-0.031248	0.209243	0.535241	-0.0322444	0.375979	0.737506
ENSG00000100425	BRD1	-0.0178703	0.698548	0.822538	-0.0801717	0.0154563	0.139957	-0.0333352	0.492168	0.805766	Circadian
ENSG00000100426	ZBED4	-0.216045	2.82914e-05	0.000689564	-0.0786406	0.0203577	0.166198	-0.106639	0.0323995	0.247946	Circadian
ENSG00000100427	MLC1	NA	NA	NA	-0.0626016	0.425061	0.732299	-0.113058	0.350813	0.720216	Circadian
ENSG00000100429	HDAC10	NA	NA	NA	0.0800367	0.269008	0.601512	0.174013	0.118261	0.467575
ENSG00000100433	KCNK10	NA	NA	NA	-0.633505	1.38295e-06	0.000171773	-0.780114	3.28739e-05	0.004195	Circadian
ENSG00000100439	ABHD4	0.115145	0.085475	0.205355	0.0202081	0.531831	0.802532	0.141803	0.00319216	0.06993
ENSG00000100441	KHNYN	NA	NA	NA	-0.0614138	0.0686819	0.318122	-0.0280546	0.574834	0.847162	Circadian
ENSG00000100442	FKBP3	-0.00190913	0.988186	0.992752	-0.00653534	0.787752	0.926196	0.0507973	0.166418	0.546276
ENSG00000100445	SDR39U1	0.0175959	0.752646	0.858143	0.0162436	0.747529	0.906149	-0.0282409	0.700569	0.900568	Circadian
ENSG00000100448	CTSG	-0.450038	0.110765	0.245865	-0.149898	0.391249	0.710115	-0.153942	0.685477	0.894449	Circadian
ENSG00000100450	GZMH	-0.11431	0.506887	0.675535	-0.201093	0.137849	0.438175	-0.251585	0.211536	0.60205	Circadian
ENSG00000100453	GZMB	-0.292052	0.0181668	0.0684474	-0.32301	0.000628569	0.0180693	-0.358575	0.0103134	0.133648	Circadian
ENSG00000100461	RBM23	0.0849205	0.0985251	0.227066	0.0611356	0.03154	0.21056	0.122752	0.00368991	0.0746894
ENSG00000100462	PRMT5	-0.101335	0.0282633	0.0941828	-0.0249118	0.426085	0.732929	-0.031041	0.492626	0.805929
ENSG00000100473	COCH	-0.203761	0.173617	0.336376	0.0150227	0.897889	0.964642	0.0507828	0.804224	0.940437	Circadian
ENSG00000100478	AP4S1	NA	NA	NA	-0.047129	0.169309	0.483987	-0.067905	0.176974	0.559565
ENSG00000100479	POLE2	-0.0502838	0.532642	0.696169	-0.055466	0.444473	0.744735	0.17269	0.150974	0.521336	Circadian
ENSG00000100483	VCPKMT	0.228399	0.00291768	0.0179662	0.0751084	0.115345	0.402915	0.219676	0.00176903	0.0504134
ENSG00000100485	SOS2	0.14778	0.0404756	0.121383	0.0593508	0.240034	0.568571	0.155569	0.0379527	0.2701	Circadian
ENSG00000100490	CDKL1	0.0713255	0.465003	0.641738	0.0616031	0.311052	0.640991	-0.0790586	0.419966	0.766234
ENSG00000100503	NIN	0.118686	0.0444794	0.129399	0.0437443	0.29995	0.629599	0.0366058	0.561184	0.839986	Circadian
ENSG00000100504	PYGL	0.275961	0.00232817	0.0152507	0.159632	0.0262641	0.189996	0.263262	0.0139492	0.157644	Circadian
ENSG00000100505	TRIM9	-0.0588574	0.431102	0.612875	0.0900121	0.527072	0.798921	0.192574	0.281306	0.667137	Circadian
ENSG00000100519	PSMC6	0.00914571	0.862491	0.926656	0.0330559	0.0881384	0.356774	0.0850036	0.00326996	0.0709767	Circadian
ENSG00000100522	GNPNAT1	NA	NA	NA	-0.00548248	0.910109	0.969916	-0.00101624	0.988446	0.997421
ENSG00000100523	DDHD1	NA	NA	NA	0.0289863	0.508965	0.78638	0.0272894	0.670112	0.888243	Circadian
ENSG00000100526	CDKN3	NA	NA	NA	-0.0507451	0.605378	0.842538	-0.215039	0.153358	0.525236	Circadian
ENSG00000100528	CNIH1	-0.203873	0.00216276	0.0144536	-0.0245118	0.395488	0.711208	-0.00200082	0.962973	0.988269
ENSG00000100532	CGRRF1	-0.0241871	0.614324	0.759092	0.0131061	0.667946	0.872698	0.0213449	0.630216	0.86976	Circadian
ENSG00000100554	ATP6V1D	-0.00854771	0.834955	0.909694	0.0267416	0.27963	0.611562	0.10128	0.00638449	0.103393	Circadian
ENSG00000100558	PLEK2	0.120229	0.461826	0.638931	0.0407737	0.752121	0.908158	-0.270184	0.17538	0.558887	Circadian
ENSG00000100564	PIGH	-0.12888	0.0606465	0.161804	-0.0541618	0.0614106	0.298218	-0.00390833	0.92869	0.978015	Circadian
ENSG00000100567	PSMA3	-0.0317054	0.633781	0.773814	-0.0147324	0.572828	0.826945	0.0838699	0.0310298	0.242889	Circadian
ENSG00000100568	VTI1B	0.0191698	0.81485	0.89776	-0.0376139	0.189202	0.51035	-0.0779139	0.0683836	0.36392
ENSG00000100575	TIMM9	-0.141916	0.0349554	0.10923	-0.0314468	0.407226	0.71882	-0.063336	0.253297	0.641897	Circadian
ENSG00000100577	GSTZ1	-0.297774	6.22493e-05	0.0011821	-0.13241	0.0276256	0.195188	-0.100959	0.255641	0.643798	Circadian
ENSG00000100578	KIAA0586	-0.163936	0.0035969	0.0208519	0.0615015	0.137199	0.437225	-0.0439242	0.46519	0.790515	Circadian
ENSG00000100580	TMED8	NA	NA	NA	-0.0117711	0.729137	0.898192	-0.0680669	0.17597	0.55935
ENSG00000100583	NA	-0.135353	0.0534345	0.14752	NA	NA	NA	NA	NA	NA	Circadian
ENSG00000100591	AHSA1	-0.126366	0.00517181	0.0272472	0.0765144	0.00499041	0.0687278	0.0608428	0.130334	0.491122	Circadian
ENSG00000100592	DAAM1	0.00545311	0.94043	0.968164	0.0304948	0.332625	0.662032	-0.0442163	0.349014	0.720179
ENSG00000100596	SPTLC2	-0.0871101	0.132268	0.278362	0.00308203	0.94266	0.982043	-0.00931323	0.883312	0.964878
ENSG00000100599	RIN3	-0.00994912	0.882704	0.936383	0.000106006	0.996485	0.998809	-0.0418177	0.234747	0.622849
ENSG00000100600	LGMN	-0.29746	0.000467526	0.00483212	-0.182571	0.000318211	0.0114469	-0.218747	0.00347522	0.0729741	Circadian
ENSG00000100601	ALKBH1	-0.0779895	0.0907595	0.213972	0.00556376	0.825313	0.938845	0.056362	0.133487	0.496899
ENSG00000100603	SNW1	0.0151581	0.728223	0.842478	0.0173028	0.285742	0.615926	0.0210645	0.380183	0.739824
ENSG00000100605	ITPK1	0.211719	0.00620547	0.0312244	0.0878349	0.0449305	0.254859	0.209861	0.00122005	0.0397603	Circadian
ENSG00000100612	DHRS7	0.0704833	0.10696	0.239778	-0.060018	0.0670946	0.313696	-0.0194943	0.687129	0.894954	Circadian
ENSG00000100614	PPM1A	-0.00457606	0.974226	0.985707	-0.0682019	0.274215	0.60749	-0.00102781	0.991079	0.998053	Circadian
ENSG00000100626	NA	0.0533726	0.384537	0.569106	NA	NA	NA	NA	NA	NA	Circadian
ENSG00000100628	ASB2	NA	NA	NA	-0.0346937	0.712535	0.891784	-0.1367	0.288114	0.671857
ENSG00000100629	CEP128	-0.0736058	0.417193	0.600256	-0.0218024	0.647868	0.863576	-0.114289	0.0974839	0.427188	Circadian
ENSG00000100632	ERH	-0.207838	0.000361418	0.00394501	-0.0147773	0.597311	0.840192	-0.0275768	0.492173	0.805766	Circadian
ENSG00000100644	HIF1A	NA	NA	NA	-0.120712	0.0241795	0.181498	-0.00337783	0.966026	0.988782	Circadian
ENSG00000100647	SUSD6	0.18057	0.00064288	0.00603176	-0.0431882	0.356102	0.681856	0.109012	0.120126	0.470989	Circadian
ENSG00000100650	SRSF5	0.10619	0.058676	0.158056	-0.0166929	0.622318	0.851533	0.0921347	0.071231	0.372238	Circadian
ENSG00000100664	EIF5	-0.0722168	0.238826	0.414553	0.0150901	0.377278	0.698529	-0.0225729	0.374508	0.736046
ENSG00000100678	SLC8A3	NA	NA	NA	-0.0464284	0.732226	0.89958	-0.143603	0.448299	0.781039	Circadian
ENSG00000100697	DICER1	0.185843	0.00318129	0.0191248	-0.0345043	0.510803	0.787832	0.043942	0.571548	0.845126
ENSG00000100711	ZFYVE21	-0.0668788	0.0906696	0.213805	-0.00513497	0.843169	0.946192	-0.00289373	0.941361	0.981054
ENSG00000100714	MTHFD1	NA	NA	NA	-0.0480684	0.117853	0.407079	-0.0610431	0.17958	0.56187
ENSG00000100721	TCL1A	-0.0670399	0.676393	0.8058	0.0717152	0.508015	0.785764	0.0562822	0.732825	0.9123	Circadian
ENSG00000100722	ZC3H14	-0.0283667	0.598984	0.748899	0.0122588	0.636405	0.858276	-0.0702804	0.0638736	0.350546	Circadian
[truncated: 12,362 more rows]
