# Supplementary material for: Early transcriptional responses to human enteric fever challenge
Source: Infect Immun. 2023 Sep 19;91(10):e00108-23. doi: 10.1128/iai.00108-23 (PMC10581002; doi:10.1128/iai.00108-23)
Supplement: Supplemental Document 2 — Differential gene expression results for combined datasets (shared non-circadian genes only). [file iai.00108-23-s0002.xlsx]

## Sheet: SupplementaryDocument2
Supplementary Document 2: Differential gene expression results for combined datasets (shared non-circadian genes only)
Ensembl_id	hgnc_symbol	sign_consistency	logFC	Lower_Confidence_Interval	Upper_Confidence_Interval	P.Value	adj.P.Val
ENSG00000064547	LPAR2	3	0.313044	0.220211	0.405877	3.86286e-11	1.42501e-07
ENSG00000132823	OSER1	3	0.158149	0.109394	0.206904	2.04855e-10	3.26157e-07
ENSG00000182934	SRPRA	-3	-0.082962	-0.108699	-0.057225	2.6524e-10	3.26157e-07
ENSG00000173950	XXYLT1	-3	-0.168237	-0.22243	-0.114044	1.16811e-09	7.79198e-07
ENSG00000138279	ANXA7	-3	-0.0867161	-0.114676	-0.0587566	1.21083e-09	7.79198e-07
ENSG00000127526	SLC35E1	-3	-0.0896366	-0.118573	-0.0607006	1.26733e-09	7.79198e-07
ENSG00000100055	CYTH4	3	0.181817	0.120844	0.24279	5.08046e-09	2.6774e-06
ENSG00000131089	ARHGEF9	-3	-0.164212	-0.220147	-0.108277	8.71475e-09	4.01859e-06
ENSG00000075618	FSCN1	-3	-0.221263	-0.297131	-0.145395	1.09004e-08	4.46796e-06
ENSG00000100365	NCF4	3	0.302654	0.198184	0.407125	1.36218e-08	5.02506e-06
ENSG00000198736	MSRB1	3	0.270259	0.176472	0.364047	1.62459e-08	5.44828e-06
ENSG00000062485	CS	-3	-0.079429	-0.107689	-0.0511687	3.61445e-08	1.11114e-05
ENSG00000118503	TNFAIP3	-3	-0.180742	-0.245559	-0.115925	4.62018e-08	1.31106e-05
ENSG00000143207	COP1	3	0.147854	0.0946157	0.201091	5.23111e-08	1.3784e-05
ENSG00000147140	NONO	-3	-0.078963	-0.108303	-0.0496233	1.32817e-07	3.26642e-05
ENSG00000134198	TSPAN2	3	0.275176	0.172377	0.377974	1.55e-07	3.52397e-05
ENSG00000134815	DHX34	3	0.205587	0.128659	0.282515	1.62395e-07	3.52397e-05
ENSG00000104450	SPAG1	3	0.254177	0.158489	0.349864	1.9264e-07	3.94804e-05
ENSG00000071051	NCK2	-3	-0.117712	-0.162198	-0.0732254	2.14723e-07	4.025e-05
ENSG00000136811	ODF2	3	0.0839582	0.0522098	0.115706	2.18217e-07	4.025e-05
ENSG00000052841	TTC17	-1	-0.0767054	-0.106111	-0.0472997	3.17726e-07	5.48804e-05
ENSG00000013364	MVP	3	0.159713	0.0984184	0.221007	3.27289e-07	5.48804e-05
ENSG00000185201	IFITM2	3	0.231156	0.142073	0.320238	3.66043e-07	5.87101e-05
ENSG00000088812	ATRN	-3	-0.135745	-0.188344	-0.0831467	4.23164e-07	6.41095e-05
ENSG00000110104	CCDC86	-3	-0.154598	-0.214561	-0.0946347	4.34464e-07	6.41095e-05
ENSG00000064393	HIPK2	-3	-0.159874	-0.2225	-0.097248	5.63058e-07	7.98893e-05
ENSG00000196814	MVB12B	-3	-0.181858	-0.253618	-0.110099	6.79704e-07	9.28677e-05
ENSG00000138964	PARVG	3	0.122321	0.0734224	0.171219	9.44201e-07	0.000124297
ENSG00000163191	S100A11	3	0.201954	0.121111	0.282797	9.77127e-07	0.000124297
ENSG00000153879	CEBPG	3	0.0860592	0.0513736	0.120745	1.15674e-06	0.000140144
ENSG00000076356	PLXNA2	3	0.18808	0.11222	0.26394	1.17768e-06	0.000140144
ENSG00000134954	ETS1	-3	-0.196355	-0.276302	-0.116408	1.48077e-06	0.000170705
ENSG00000168385	2002-09-01	-3	-0.106233	-0.149813	-0.0626534	1.77282e-06	0.000194366
ENSG00000165271	NOL6	-3	-0.0990674	-0.139726	-0.0584093	1.79139e-06	0.000194366
ENSG00000178921	PFAS	-3	-0.13398	-0.189162	-0.0787974	1.94845e-06	0.00019741
ENSG00000158825	CDA	3	0.284805	0.167466	0.402144	1.96288e-06	0.00019741
ENSG00000135205	CCDC146	3	0.251713	0.14797	0.355457	1.97998e-06	0.00019741
ENSG00000121774	KHDRBS1	-3	-0.0740837	-0.10468	-0.0434878	2.07705e-06	0.000201323
ENSG00000107341	UBE2R2	3	0.125687	0.0737252	0.177648	2.12839e-06	0.000201323
ENSG00000198771	RCSD1	-3	-0.0859195	-0.12163	-0.0502093	2.40869e-06	0.000222141
ENSG00000166377	ATP9B	-3	-0.106199	-0.150695	-0.0617026	2.89913e-06	0.000260851
ENSG00000171793	CTPS1	-3	-0.120201	-0.170623	-0.0697802	2.97643e-06	0.00026143
ENSG00000170348	TMED10	-3	-0.093768	-0.133154	-0.0543823	3.06806e-06	0.000263211
ENSG00000159882	ZNF230	3	0.142669	0.0825308	0.202807	3.32377e-06	0.000278668
ENSG00000149476	TKFC	-3	-0.168949	-0.240757	-0.0971414	3.99971e-06	0.000322723
ENSG00000075785	RAB7A	3	0.0854308	0.0491105	0.121751	4.0242e-06	0.000322723
ENSG00000166068	SPRED1	3	0.248177	0.142373	0.35398	4.27881e-06	0.000335841
ENSG00000198911	SREBF2	-3	-0.144673	-0.206743	-0.082604	4.91584e-06	0.000377803
ENSG00000136478	TEX2	-3	-0.174687	-0.249708	-0.0996657	5.02404e-06	0.000378238
ENSG00000100379	KCTD17	3	0.116313	0.065979	0.166646	5.92218e-06	0.000436939
ENSG00000068438	FTSJ1	-3	-0.0801997	-0.114982	-0.0454175	6.20676e-06	0.000448956
ENSG00000142347	MYO1F	3	0.182902	0.103365	0.26244	6.57243e-06	0.000466263
ENSG00000160593	JAML	3	0.177836	0.100136	0.255535	7.26152e-06	0.000505429
ENSG00000133943	DGLUCY	3	0.14835	0.0832942	0.213405	7.84322e-06	0.000535255
ENSG00000196954	CASP4	3	0.167682	0.0940875	0.241276	7.98022e-06	0.000535255
ENSG00000128050	PAICS	-3	-0.114335	-0.164625	-0.0640444	8.3515e-06	0.000550155
ENSG00000261884		3	0.266266	0.14862	0.383912	9.16745e-06	0.000593311
ENSG00000179859	RNF227	-3	-0.13029	-0.187916	-0.0726639	9.36274e-06	0.000595502
ENSG00000152518	ZFP36L2	-3	-0.11014	-0.158968	-0.0613122	9.82256e-06	0.000611158
ENSG00000125826	RBCK1	3	0.13808	0.07683	0.19933	9.94022e-06	0.000611158
ENSG00000175782	SLC35E3	-3	-0.130928	-0.18918	-0.0726757	1.05672e-05	0.000639055
ENSG00000136802	LRRC8A	-3	-0.0874252	-0.126482	-0.0483688	1.14792e-05	0.000673647
ENSG00000115207	GTF3C2	-3	-0.0590922	-0.0854939	-0.0326904	1.15044e-05	0.000673647
ENSG00000110324	IL10RA	-3	-0.0974723	-0.141208	-0.0537366	1.25328e-05	0.000722401
ENSG00000184900	SUMO3	-3	-0.149008	-0.21598	-0.0820351	1.29627e-05	0.000735684
ENSG00000108219	TSPAN14	-3	-0.140223	-0.203773	-0.0766722	1.52799e-05	0.000854054
ENSG00000171115	GIMAP8	-3	-0.146774	-0.213845	-0.0797034	1.7941e-05	0.000987826
ENSG00000175591	P2RY2	-3	-0.208474	-0.303876	-0.113072	1.84447e-05	0.000995755
ENSG00000148248	SURF4	-3	-0.0608005	-0.0886382	-0.0329628	1.86249e-05	0.000995755
ENSG00000065802	ASB1	-3	-0.0936043	-0.136566	-0.0506424	1.95196e-05	0.00102868
ENSG00000164713	BRI3	3	0.169325	0.0915153	0.247134	1.99755e-05	0.00103788
ENSG00000163626	COX18	-3	-0.0815922	-0.119139	-0.044045	2.05241e-05	0.00105158
ENSG00000128335	APOL2	3	0.19874	0.107024	0.290456	2.16599e-05	0.0010805
ENSG00000265491	RNF115	-3	-0.05869	-0.0857815	-0.0315984	2.17636e-05	0.0010805
ENSG00000198130	HIBCH	3	0.0996175	0.053611	0.145624	2.19674e-05	0.0010805
ENSG00000197312	DDI2	-3	-0.0736495	-0.107706	-0.039593	2.24961e-05	0.00109195
ENSG00000169228	RAB24	3	0.215835	0.115762	0.315908	2.36599e-05	0.00113352
ENSG00000135048	CEMIP2	-3	-0.125187	-0.183414	-0.0669605	2.50986e-05	0.00117656
ENSG00000117868	ESYT2	-3	-0.147764	-0.216505	-0.0790219	2.51961e-05	0.00117656
ENSG00000140368	PSTPIP1	3	0.133265	0.0710092	0.195521	2.72263e-05	0.00125547
ENSG00000142655	PEX14	-3	-0.0934043	-0.137604	-0.0492042	3.44558e-05	0.00154833
ENSG00000162739	SLAMF6	-3	-0.146285	-0.215538	-0.0770321	3.47178e-05	0.00154833
ENSG00000154813	DPH3	3	0.079704	0.0419641	0.117444	3.48364e-05	0.00154833
ENSG00000145675	PIK3R1	-3	-0.130993	-0.193084	-0.0689017	3.55083e-05	0.00155941
ENSG00000174306	ZHX3	-3	-0.115	-0.169661	-0.060339	3.73129e-05	0.00161938
ENSG00000006062	MAP3K14	3	0.0621014	0.0325165	0.0916863	3.88618e-05	0.00166699
ENSG00000146729	NIPSNAP2	-3	-0.0780523	-0.115338	-0.0407669	4.07941e-05	0.00172976
ENSG00000136875	PRPF4	-3	-0.0621057	-0.0918969	-0.0323146	4.38972e-05	0.00183517
ENSG00000169239	CA5B	-3	-0.164948	-0.24411	-0.0857867	4.42748e-05	0.00183517
ENSG00000066136	NFYC	3	0.0755737	0.0391223	0.112025	4.83339e-05	0.00197818
ENSG00000136238	RAC1	3	0.102393	0.0529762	0.151809	4.88376e-05	0.00197818
ENSG00000076662	ICAM3	3	0.12828	0.0663338	0.190226	4.93338e-05	0.00197818
ENSG00000085377	PREP	-3	-0.0805202	-0.119546	-0.041494	5.25761e-05	0.00208552
ENSG00000104812	GYS1	-3	-0.0859955	-0.127734	-0.0442575	5.38542e-05	0.00211349
ENSG00000115204	MPV17	-3	-0.0719721	-0.107148	-0.0367966	6.06524e-05	0.00235523
ENSG00000138442	WDR12	-3	-0.086848	-0.129413	-0.044283	6.35997e-05	0.00244395
ENSG00000163563	MNDA	3	0.242211	0.123136	0.361285	6.69736e-05	0.00254707
ENSG00000167658	EEF2	-3	-0.0914132	-0.136412	-0.0464146	6.84517e-05	0.00257672
ENSG00000124532	MRS2	-3	-0.0905219	-0.135122	-0.0459214	6.95037e-05	0.00258989
ENSG00000102870	ZNF629	-3	-0.147659	-0.220674	-0.0746441	7.38097e-05	0.00272284
ENSG00000164609	SLU7	3	0.0698872	0.035231	0.104543	7.73605e-05	0.00282555
ENSG00000110721	CHKA	-3	-0.11787	-0.176356	-0.0593851	7.81257e-05	0.00282555
ENSG00000078618	NRDC	3	0.0968501	0.0485132	0.145187	8.59829e-05	0.00305201
ENSG00000273559	CWC25	3	0.102923	0.0514836	0.154362	8.79526e-05	0.00305201
ENSG00000106263	EIF3B	-3	-0.0813962	-0.122078	-0.0407148	8.79858e-05	0.00305201
ENSG00000124356	STAMBP	3	0.0513368	0.0256717	0.077002	8.83938e-05	0.00305201
ENSG00000006831	ADIPOR2	-3	-0.0561789	-0.08428	-0.0280777	8.91765e-05	0.00305201
ENSG00000109270	LAMTOR3	3	0.0866888	0.043305	0.130073	8.98938e-05	0.00305201
ENSG00000165113	GKAP1	3	0.148035	0.0739355	0.222134	9.01787e-05	0.00305201
ENSG00000102886	GDPD3	3	0.270395	0.134815	0.405975	9.27307e-05	0.00310903
ENSG00000129351	ILF3	-3	-0.0658375	-0.0988812	-0.0327939	9.41818e-05	0.00310903
ENSG00000151692	RNF144A	-3	-0.134553	-0.202095	-0.0670103	9.44238e-05	0.00310903
ENSG00000106638	TBL2	-3	-0.0899336	-0.135102	-0.0447651	9.52346e-05	0.00310903
ENSG00000182923	CEP63	3	0.180206	0.0890977	0.271314	0.000105891	0.00340342
ENSG00000104518	GSDMD	3	0.137533	0.0679908	0.207075	0.000106097	0.00340342
ENSG00000118960	HS1BP3	3	0.0952452	0.0470165	0.143474	0.00010854	0.00345175
ENSG00000146859	TMEM140	3	0.18076	0.0891092	0.27241	0.000110824	0.00349427
ENSG00000105176	URI1	-3	-0.0836982	-0.12617	-0.0412266	0.000112244	0.00350906
ENSG00000127084	FGD3	3	0.0982988	0.0483584	0.148239	0.000114392	0.00354614
ENSG00000051108	HERPUD1	-3	-0.086064	-0.129821	-0.0423069	0.000115743	0.00355814
ENSG00000214456	PLIN5	3	0.266766	0.130881	0.402651	0.000119206	0.00363431
ENSG00000076248	UNG	-3	-0.108259	-0.163502	-0.0530163	0.000122568	0.00370616
ENSG00000101474	APMAP	3	0.13595	0.0665171	0.205383	0.000124235	0.00372604
ENSG00000147437	GNRH1	3	0.209051	0.101792	0.316311	0.000133445	0.00397
ENSG00000140280	LYSMD2	3	0.140843	0.0685157	0.213171	0.000135286	0.00397189
ENSG00000146535	GNA12	-3	-0.147034	-0.222554	-0.0715135	0.000135662	0.00397189
ENSG00000160888	IER2	3	0.189565	0.0919512	0.287179	0.000141103	0.00409864
ENSG00000015475	BID	3	0.133304	0.0646219	0.201986	0.000142339	0.00410224
ENSG00000122694	GLIPR2	3	0.119042	0.0576475	0.180437	0.000144518	0.00413277
ENSG00000167914	GSDMA	-3	-0.39059	-0.592288	-0.188892	0.000147356	0.0041815
ENSG00000182552	RWDD4	-3	-0.0741135	-0.112415	-0.0358119	0.000149124	0.00418734
ENSG00000100461	RBM23	3	0.0811971	0.0392217	0.123173	0.000149832	0.00418734
ENSG00000144021	CIAO1	-3	-0.0500504	-0.075994	-0.0241068	0.000156099	0.00432971
ENSG00000133392	MYH11	3	0.184552	0.0885861	0.280519	0.000163771	0.0045086
ENSG00000003056	M6PR	-3	-0.110626	-0.168241	-0.0530109	0.000167682	0.00458206
ENSG00000105576	TNPO2	-3	-0.0682464	-0.103887	-0.0326062	0.000174678	0.00473815
ENSG00000109854	HTATIP2	3	0.0968703	0.0462391	0.147502	0.000176902	0.00476344
ENSG00000144455	SUMF1	-3	-0.0957727	-0.145894	-0.0456514	0.000180294	0.0048196
ENSG00000108671	PSMD11	-3	-0.0490078	-0.0747335	-0.023282	0.000188648	0.00497839
ENSG00000136997	MYC	-3	-0.276745	-0.422032	-0.131458	0.000188933	0.00497839
ENSG00000115946	PNO1	-3	-0.0882044	-0.134572	-0.0418367	0.000192698	0.00504157
ENSG00000159200	RCAN1	-3	-0.0798878	-0.12195	-0.0378251	0.000197281	0.00512515
ENSG00000138942	RNF185	1	0.0655171	0.0307526	0.100282	0.000220978	0.00568942
ENSG00000173638	SLC19A1	3	0.177378	0.0832041	0.271552	0.000222826	0.00568942
ENSG00000128595	CALU	-3	-0.0879716	-0.134689	-0.041254	0.000223629	0.00568942
ENSG00000131844	MCCC2	-3	-0.0854739	-0.130897	-0.0400504	0.000225944	0.00570425
ENSG00000070756	PABPC1	-3	-0.0685599	-0.105018	-0.0321015	0.000228071	0.00570425
ENSG00000171302	CANT1	3	0.0945634	0.0442651	0.144862	0.00022885	0.00570425
ENSG00000172893	DHCR7	-3	-0.118987	-0.182378	-0.0555967	0.000234193	0.00579823
ENSG00000139890	REM2	3	0.280153	0.130727	0.429579	0.000238158	0.00585309
ENSG00000130021	PUDP	-3	-0.157346	-0.241305	-0.0733875	0.000239581	0.00585309
ENSG00000116574	RHOU	-3	-0.131193	-0.201401	-0.0609844	0.000249834	0.00606341
ENSG00000081320	STK17B	-3	-0.11232	-0.172481	-0.0521589	0.000252971	0.00609941
ENSG00000187676	B3GLCT	3	0.115091	0.05334	0.176843	0.000259243	0.00621004
ENSG00000065882	TBC1D1	3	0.0806703	0.037287	0.124054	0.000267905	0.00637614
ENSG00000160703	NLRX1	3	0.115519	0.0533602	0.177677	0.000270003	0.00638488
ENSG00000139508	SLC46A3	3	0.0641137	0.0295871	0.0986403	0.000273137	0.00641785
ENSG00000033050	ABCF2	-3	-0.0648591	-0.0998284	-0.0298897	0.000277739	0.00646251
ENSG00000111679	PTPN6	3	0.0709662	0.0326963	0.109236	0.000278542	0.00646251
ENSG00000015285	WAS	3	0.102158	0.0470141	0.157303	0.000282364	0.00651025
ENSG00000010803	SCMH1	-3	-0.0893522	-0.137629	-0.0410752	0.000286129	0.00652933
ENSG00000141424	SLC39A6	-3	-0.0722416	-0.111294	-0.033189	0.000288243	0.00652933
ENSG00000101193	GID8	-3	-0.0557026	-0.0858165	-0.0255888	0.000288501	0.00652933
ENSG00000012232	EXTL3	3	0.106344	0.0487195	0.163969	0.000297992	0.00670301
ENSG00000134440	NARS	-3	-0.0654092	-0.10088	-0.0299379	0.000301297	0.00673627
ENSG00000165879	FRAT1	3	0.14377	0.065645	0.221895	0.00030996	0.0068882
ENSG00000137764	MAP2K5	-3	-0.0783016	-0.12089	-0.035713	0.000313953	0.00693517
ENSG00000173540	GMPPB	-3	-0.0863081	-0.133277	-0.0393393	0.000316318	0.00694581
ENSG00000134905	CARS2	3	0.130821	0.0595656	0.202077	0.000320207	0.0069896
ENSG00000241489		3	0.214027	0.0972824	0.330772	0.000326659	0.00708851
ENSG00000047621	C12orf4	3	0.0850238	0.0384367	0.131611	0.000347513	0.00749693
ENSG00000196305	IARS	-3	-0.0957947	-0.14836	-0.0432293	0.000354514	0.00756582
ENSG00000175197	DDIT3	3	0.132165	0.0596287	0.204701	0.000355403	0.00756582
ENSG00000101654	RNMT	-3	-0.0684677	-0.106056	-0.0308792	0.000356859	0.00756582
ENSG00000213654	GPSM3	3	0.0904743	0.0405458	0.140403	0.00038289	0.00807133
ENSG00000116514	RNF19B	3	0.225088	0.10075	0.349426	0.000388004	0.00813265
ENSG00000139842	CUL4A	-3	-0.0620456	-0.0965076	-0.0275836	0.000417559	0.00870268
ENSG00000157593	SLC35B2	-3	-0.0866985	-0.134936	-0.0384611	0.000427173	0.00885303
ENSG00000062598	ELMO2	3	0.0640579	0.028395	0.0997207	0.000430733	0.00887696
ENSG00000173020	GRK2	3	0.0569115	0.0252116	0.0886115	0.00043357	0.00888577
ENSG00000197620	CXorf40A	-3	-0.0647589	-0.100906	-0.0286113	0.000445922	0.00906009
ENSG00000124256	ZBP1	3	0.184593	0.0815369	0.28765	0.000446987	0.00906009
ENSG00000166526	ZNF3	-3	-0.0853882	-0.13308	-0.0376961	0.000449577	0.00906278
ENSG00000130724	CHMP2A	3	0.108542	0.0478397	0.169244	0.000457253	0.00916742
ENSG00000213995	NAXD	-3	-0.0746208	-0.116435	-0.0328064	0.00046929	0.0093579
ENSG00000134001	EIF2S1	-3	-0.0626943	-0.0978432	-0.0275455	0.000472375	0.00936877
ENSG00000008516	MMP25	3	0.276421	0.121316	0.431527	0.00047772	0.00942412
ENSG00000105011	ASF1B	3	0.164033	0.0719489	0.256118	0.000480582	0.00943014
ENSG00000029364	SLC39A9	-3	-0.0627188	-0.098029	-0.0274087	0.000498914	0.00973807
ENSG00000119535	CSF3R	3	0.310052	0.135344	0.48476	0.000504554	0.00979631
ENSG00000196182	STK40	3	0.136213	0.0592335	0.213192	0.000524143	0.0100426
ENSG00000013563	DNASE1L1	-3	-0.0891829	-0.139611	-0.0387552	0.000527765	0.0100426
ENSG00000126822	PLEKHG3	3	0.16183	0.0703055	0.253355	0.0005292	0.0100426
ENSG00000171163	ZNF692	3	0.174537	0.0757964	0.273278	0.000531227	0.0100426
ENSG00000120280	CXorf21	3	0.142245	0.0617195	0.22277	0.000535778	0.0100426
ENSG00000175711	B3GNTL1	3	0.181169	0.0786041	0.283735	0.000536091	0.0100426
ENSG00000130826	DKC1	-3	-0.0662092	-0.103693	-0.0287252	0.000536293	0.0100426
ENSG00000145723	GIN1	3	0.0836616	0.0361985	0.131125	0.000550788	0.0102619
ENSG00000108773	KAT2A	3	0.0902917	0.0390431	0.14154	0.000554102	0.0102718
ENSG00000109084	TMEM97	-3	-0.231372	-0.36282	-0.0999251	0.000560769	0.0103252
ENSG00000240849	TMEM189	-3	-0.0741035	-0.116239	-0.0319679	0.000566916	0.0103252
ENSG00000099968	BCL2L13	-3	-0.111028	-0.174167	-0.0478891	0.000567808	0.0103252
ENSG00000230124	ACBD6	-3	-0.074175	-0.116377	-0.0319728	0.000571368	0.0103252
ENSG00000239998	LILRA2	3	0.140321	0.0604712	0.22017	0.000572592	0.0103252
ENSG00000103381	CPPED1	3	0.311341	0.134144	0.488538	0.000573777	0.0103252
ENSG00000115459	ELMOD3	3	0.0878164	0.037749	0.137884	0.00058667	0.0105059
ENSG00000135269	TES	-3	-0.084292	-0.132467	-0.0361164	0.000605098	0.010683
ENSG00000168071	CCDC88B	3	0.121382	0.0519936	0.190771	0.000606752	0.010683
ENSG00000146409	SLC18B1	-3	-0.0942551	-0.14815	-0.0403605	0.000608628	0.010683
ENSG00000197249	SERPINA1	3	0.148511	0.0635865	0.233435	0.000609232	0.010683
ENSG00000106484	MEST	-3	-0.140441	-0.220769	-0.0601124	0.000611038	0.010683
ENSG00000085788	DDHD2	-3	-0.121649	-0.1914	-0.0518983	0.000630191	0.0109659
ENSG00000130363	RSPH3	3	0.136539	0.0580429	0.215035	0.000651461	0.0112828
ENSG00000112983	BRD8	3	0.129913	0.0551628	0.204662	0.000658379	0.0113493
ENSG00000085415	SEH1L	-3	-0.0792901	-0.124931	-0.033649	0.000661762	0.0113546
ENSG00000163029	SMC6	3	0.0701836	0.0297135	0.110654	0.000676356	0.0115513
ENSG00000131669	NINJ1	3	0.155174	0.0655026	0.244845	0.000694687	0.0117602
ENSG00000151948	GLT1D1	3	0.162046	0.0683775	0.255715	0.000697087	0.0117602
ENSG00000022567	SLC45A4	3	0.293653	0.123869	0.463438	0.000699213	0.0117602
ENSG00000106546	AHR	-3	-0.116604	-0.184039	-0.0491695	0.000701338	0.0117602
ENSG00000167977	KCTD5	-3	-0.0796302	-0.125712	-0.0335481	0.000707053	0.0118024
ENSG00000152102	FAM168B	-3	-0.0703241	-0.111062	-0.0295864	0.000715897	0.0118823
ENSG00000165943	MOAP1	-3	-0.0758904	-0.119864	-0.0319163	0.000718282	0.0118823
ENSG00000165886	UBTD1	3	0.136649	0.0574225	0.215875	0.000723466	0.0119146
ENSG00000214300	SPDYE3	-3	-0.106891	-0.168974	-0.0448089	0.000739238	0.0120716
ENSG00000197943	PLCG2	3	0.0824609	0.0345661	0.130356	0.000739542	0.0120716
ENSG00000129467	ADCY4	3	0.182445	0.0763499	0.28854	0.000750522	0.0121862
ENSG00000102226	USP11	-3	-0.0965725	-0.152808	-0.0403368	0.000763188	0.0121862
ENSG00000138018	SELENOI	-3	-0.0912383	-0.144377	-0.0380994	0.000764838	0.0121862
ENSG00000122547	EEPD1	3	0.129742	0.0541746	0.205309	0.000765227	0.0121862
ENSG00000136631	VPS45	3	0.0633021	0.0264287	0.100175	0.000766129	0.0121862
ENSG00000110906	KCTD10	-3	-0.0799784	-0.126567	-0.0333898	0.000766387	0.0121862
ENSG00000010361	FUZ	3	0.125182	0.0522003	0.198164	0.000774287	0.012259
ENSG00000107815	TWNK	-3	-0.122163	-0.193681	-0.0506451	0.000814257	0.0127561
ENSG00000155380	SLC16A1	-3	-0.0971597	-0.154047	-0.0402723	0.000815499	0.0127561
ENSG00000141562	NARF	3	0.126564	0.0524561	0.200672	0.00081606	0.0127561
ENSG00000116171	SCP2	-3	-0.0834801	-0.132417	-0.0345431	0.000827464	0.0128798
ENSG00000178623	GPR35	-3	-0.118785	-0.188474	-0.0490958	0.000835524	0.0129506
ENSG00000108244	KRT23	3	0.346452	0.142569	0.550334	0.000866876	0.0133804
ENSG00000166801	FAM111A	3	0.143004	0.0586982	0.22731	0.000885466	0.0135994
ENSG00000116741	RGS2	3	0.281714	0.115587	0.44784	0.000888437	0.0135994
ENSG00000140688	C16orf58	-3	-0.0790142	-0.125648	-0.0323801	0.000897427	0.0136802
ENSG00000085514	PILRA	3	0.153475	0.0626704	0.24428	0.000924117	0.0140291
ENSG00000169660	HEXD	3	0.133668	0.0542029	0.213132	0.00097773	0.0147382
ENSG00000168591	TMUB2	3	0.0970635	0.0393543	0.154773	0.000978819	0.0147382
ENSG00000130713	EXOSC2	-3	-0.0700161	-0.111705	-0.0283271	0.000995735	0.0148762
ENSG00000143727	ACP1	-3	-0.105533	-0.168371	-0.0426947	0.000996049	0.0148762
ENSG00000062194	GPBP1	3	0.0614961	0.0248373	0.0981549	0.00100942	0.0149636
ENSG00000242612	DECR2	-3	-0.147844	-0.23598	-0.0597072	0.00101001	0.0149636
ENSG00000092847	AGO1	-3	-0.0574742	-0.0917625	-0.0231858	0.00101876	0.0150181
ENSG00000123609	NMI	3	0.165628	0.0667533	0.264503	0.00102638	0.0150181
ENSG00000128340	RAC2	3	0.0610504	0.0246037	0.097497	0.00102687	0.0150181
ENSG00000061273	HDAC7	3	0.0713426	0.0287108	0.113974	0.00103837	0.0150181
ENSG00000147883	CDKN2B	-3	-0.167869	-0.268202	-0.0675356	0.00104087	0.0150181
ENSG00000132109	TRIM21	3	0.172195	0.0692593	0.275131	0.00104285	0.0150181
ENSG00000132383	RPA1	-3	-0.0630012	-0.100672	-0.0253308	0.0010458	0.0150181
ENSG00000135966	TGFBRAP1	-3	-0.0751116	-0.120025	-0.0301983	0.00104626	0.0150181
ENSG00000127463	EMC1	-3	-0.0559636	-0.0894632	-0.0224639	0.00105939	0.0151476
ENSG00000067704	IARS2	-3	-0.0855017	-0.136782	-0.0342213	0.00108342	0.0154071
ENSG00000110274	CEP164	3	0.0561484	0.0224662	0.0898306	0.00108589	0.0154071
ENSG00000113318	MSH3	-3	-0.0936285	-0.149868	-0.0373888	0.0011025	0.0155828
ENSG00000004455	AK2	-3	-0.0482014	-0.0771963	-0.0192065	0.00112096	0.0157699
ENSG00000156052	GNAQ	3	0.12751	0.0507539	0.204266	0.00113008	0.0157699
ENSG00000159720	ATP6V0D1	3	0.107068	0.0426168	0.171519	0.00113016	0.0157699
ENSG00000010318	PHF7	-3	-0.0900415	-0.144255	-0.0358285	0.00113283	0.0157699
ENSG00000106682	EIF4H	-3	-0.0515436	-0.082722	-0.0203651	0.00119459	0.0165332
ENSG00000177105	RHOG	3	0.104368	0.0412268	0.167509	0.00119663	0.0165332
ENSG00000136630	HLX	3	0.168867	0.0665825	0.271151	0.00121297	0.0166964
ENSG00000179134	SAMD4B	3	0.0543377	0.0214061	0.0872693	0.0012208	0.0167405
ENSG00000167565	SERTAD3	3	0.100609	0.0396151	0.161604	0.00122524	0.0167405
ENSG00000106554	CHCHD3	-3	-0.0628608	-0.101057	-0.024665	0.00125704	0.0171116
ENSG00000087269	NOP14	-3	-0.134533	-0.216372	-0.0526933	0.00127339	0.0172704
ENSG00000161999	JMJD8	-3	-0.117984	-0.190014	-0.0459542	0.00132551	0.0179046
ENSG00000175564	UCP3	3	0.11282	0.0439227	0.181718	0.00132987	0.0179046
ENSG00000141034	GID4	-1	-0.0985181	-0.158711	-0.0383248	0.00133724	0.0179385
ENSG00000153574	RPIA	-3	-0.12662	-0.204044	-0.0491952	0.00134915	0.0180327
ENSG00000124074	ENKD1	3	0.11096	0.0430736	0.178847	0.00135748	0.0180785
ENSG00000111371	SLC38A1	-3	-0.126949	-0.204747	-0.049152	0.00138261	0.0183469
ENSG00000164466	SFXN1	-3	-0.0902947	-0.145714	-0.0348749	0.00140635	0.0185951
ENSG00000108561	C1QBP	-3	-0.0725541	-0.11717	-0.0279379	0.00143629	0.0189231
ENSG00000181523	SGSH	-3	-0.0750569	-0.121266	-0.0288482	0.00145467	0.0190396
ENSG00000184164	CRELD2	-3	-0.0785209	-0.126872	-0.0301701	0.00145784	0.0190396
ENSG00000186141	POLR3C	-3	-0.0981843	-0.158654	-0.0377149	0.00146061	0.0190396
ENSG00000143507	DUSP10	-3	-0.104134	-0.168314	-0.0399527	0.00147251	0.0191271
ENSG00000197818	SLC9A8	3	0.199475	0.0762506	0.3227	0.00150988	0.0195437
ENSG00000142687	KIAA0319L	3	0.106786	0.0406622	0.17291	0.00154966	0.0199885
ENSG00000153066	TXNDC11	-3	-0.099185	-0.160667	-0.0377027	0.00156759	0.0201493
ENSG00000122218	COPA	-3	-0.0550612	-0.0892297	-0.0208928	0.00158628	0.0203188
ENSG00000111361	EIF2B1	-1	-0.0449151	-0.0728223	-0.0170079	0.001608	0.0205256
ENSG00000196199	MPHOSPH8	3	0.081515	0.0308301	0.1322	0.00162071	0.0206165
ENSG00000167208	SNX20	3	0.0724037	0.0273539	0.117454	0.00163247	0.0206948
ENSG00000044446	PHKA2	3	0.0882953	0.033288	0.143303	0.00165491	0.0209075
ENSG00000163935	SFMBT1	-3	-0.138262	-0.224448	-0.0520769	0.00166509	0.0209373
ENSG00000107798	LIPA	-3	-0.124858	-0.202704	-0.0470128	0.00166863	0.0209373
ENSG00000157538	VPS26C	-3	-0.0479009	-0.0778433	-0.0179584	0.00171574	0.0214555
ENSG00000138134	STAMBPL1	3	0.0900614	0.0336722	0.146451	0.00174608	0.0217611
ENSG00000123810	B9D2	3	0.144687	0.0539945	0.23538	0.00176697	0.0218996
ENSG00000112237	CCNC	-3	-0.107156	-0.174332	-0.0399812	0.00176907	0.0218996
ENSG00000156508	EEF1A1	-3	-0.080189	-0.130608	-0.0297701	0.00182555	0.0224192
ENSG00000177409	SAMD9L	3	0.199336	0.073999	0.324672	0.0018262	0.0224192
ENSG00000144580	CNOT9	-3	-0.0577473	-0.09407	-0.0214245	0.00183307	0.0224192
ENSG00000160570	DEDD2	3	0.0834159	0.0309415	0.13589	0.00183535	0.0224192
ENSG00000177951	BET1L	-1	-0.0665399	-0.108419	-0.0246605	0.00184517	0.0224269
ENSG00000158473	CD1D	-3	-0.155598	-0.253544	-0.0576516	0.00184814	0.0224269
ENSG00000103018	CYB5B	-3	-0.054085	-0.0881451	-0.0200249	0.00185649	0.0224544
ENSG00000260916	CCPG1	3	0.199839	0.0737434	0.325935	0.00189513	0.022817
ENSG00000144214	LYG1	3	0.150883	0.0556603	0.246106	0.00189884	0.022817
ENSG00000083093	PALB2	-3	-0.0825969	-0.134742	-0.0304517	0.00190572	0.0228253
ENSG00000187531	SIRT7	3	0.11274	0.0414548	0.184025	0.00193685	0.0231231
ENSG00000133561	GIMAP6	-3	-0.144944	-0.236718	-0.0531701	0.00196488	0.0233821
ENSG00000089280	FUS	-3	-0.0690096	-0.112724	-0.0252947	0.0019744	0.0234198
ENSG00000024048	UBR2	3	0.131635	0.0480833	0.215186	0.0020157	0.023833
ENSG00000184216	IRAK1	-3	-0.0567071	-0.0927326	-0.0206815	0.00203456	0.0239792
ENSG00000155660	PDIA4	-3	-0.0858978	-0.140658	-0.0311377	0.00210901	0.0247775
ENSG00000173914	RBM4B	3	0.0601747	0.0217784	0.0985711	0.00212874	0.0249299
ENSG00000134333	LDHA	-3	-0.104919	-0.171912	-0.0379261	0.00214388	0.0250278
ENSG00000187555	USP7	-3	-0.0516819	-0.0847826	-0.0185811	0.002212	0.0257189
ENSG00000158406	HIST1H4H	3	0.277087	0.099581	0.454593	0.00221703	0.0257189
ENSG00000166888	STAT6	3	0.109876	0.0394041	0.180347	0.00224406	0.0259509
ENSG00000111670	GNPTAB	-3	-0.0979834	-0.160901	-0.035066	0.00227081	0.0261782
ENSG00000169180	XPO6	3	0.115171	0.0411453	0.189197	0.00229333	0.0263554
ENSG00000101266	CSNK2A1	-3	-0.0502127	-0.0825223	-0.017903	0.00231911	0.0265689
ENSG00000146247	PHIP	3	0.074378	0.0264292	0.122327	0.00236353	0.026994
ENSG00000169905	TOR1AIP2	3	0.0493744	0.017502	0.0812468	0.00239553	0.027275
ENSG00000183020	AP2A2	3	0.043138	0.0152522	0.0710238	0.00242964	0.0275783
ENSG00000142949	PTPRF	-3	-0.148714	-0.24511	-0.0523181	0.00249691	0.0282045
ENSG00000102921	N4BP1	3	0.0885247	0.0311359	0.145914	0.0025001	0.0282045
ENSG00000049656	CLPTM1L	-3	-0.0486357	-0.0802275	-0.0170439	0.00254979	0.0286773
ENSG00000132965	ALOX5AP	3	0.134467	0.047058	0.221875	0.00256856	0.0288007
ENSG00000073111	MCM2	-3	-0.110743	-0.182834	-0.0386521	0.00260552	0.0291265
ENSG00000146872	TLK2	1	0.0401692	0.01401	0.0663285	0.00261548	0.0291496
ENSG00000261609	GAN	-3	-0.0712536	-0.117757	-0.0247498	0.00267266	0.0296972
ENSG00000135597	REPS1	-3	-0.0580774	-0.0961486	-0.0200062	0.00279056	0.0308585
ENSG00000117597	UTP25	-3	-0.0838176	-0.138769	-0.0288663	0.00279391	0.0308585
ENSG00000234745	HLA-B	3	0.0853736	0.0293115	0.141436	0.00283846	0.031257
ENSG00000215717	TMEM167B	3	0.0517157	0.017718	0.0857133	0.00286925	0.0314609
ENSG00000062716	VMP1	3	0.205656	0.0704355	0.340876	0.00287404	0.0314609
ENSG00000115073	ACTR1B	-3	-0.0458123	-0.0759942	-0.0156304	0.00293015	0.0319154
ENSG00000132361	CLUH	-3	-0.0943637	-0.156538	-0.0321893	0.00293286	0.0319154
ENSG00000148229	POLE3	-3	-0.0857425	-0.142357	-0.0291281	0.00299386	0.0324833
ENSG00000100483	VCPKMT	3	0.162006	0.054927	0.269085	0.00302348	0.0327085
ENSG00000077044	DGKD	-1	-0.0687038	-0.1142	-0.0232072	0.00307924	0.0331631
ENSG00000103222	ABCC1	-3	-0.0881638	-0.146555	-0.0297722	0.00308348	0.0331631
ENSG00000114439	BBX	3	0.074289	0.0249868	0.123591	0.00314404	0.0337162
ENSG00000141574	SECTM1	3	0.15816	0.0530514	0.263269	0.00318585	0.0339971
ENSG00000002919	SNX11	3	0.0729174	0.0244541	0.121381	0.00318867	0.0339971
ENSG00000103496	STX4	3	0.0729082	0.0244053	0.121411	0.0032174	0.0342046
ENSG00000104852	SNRNP70	3	0.127029	0.0424242	0.211634	0.00325293	0.0343801
ENSG00000123352	SPATS2	-3	-0.105855	-0.176377	-0.0353323	0.00326185	0.0343801
ENSG00000152439	ZNF773	-3	-0.0866739	-0.144418	-0.02893	0.00326187	0.0343801
ENSG00000172354	GNB2	3	0.0989262	0.0329201	0.164932	0.00330888	0.0347763
ENSG00000187116	LILRA5	3	0.1781	0.0590548	0.297146	0.00336526	0.0352683
ENSG00000032444	PNPLA6	3	0.0818551	0.0271221	0.136588	0.00337662	0.0352871
ENSG00000134830	C5AR2	3	0.189853	0.0628573	0.316849	0.00338896	0.0353161
ENSG00000142694	EVA1B	3	0.125974	0.0416696	0.210279	0.00340355	0.0353682
ENSG00000185238	PRMT3	-3	-0.0732516	-0.122342	-0.0241614	0.00344869	0.0357365
ENSG00000184575	XPOT	-3	-0.0699824	-0.116941	-0.023024	0.00348971	0.0360603
ENSG00000151553	FAM160B1	3	0.115421	0.0376944	0.193148	0.00360888	0.0371347
ENSG00000106069	CHN2	-3	-0.0989417	-0.165592	-0.0322915	0.0036195	0.0371347
ENSG00000140950	MEAK7	-3	-0.069173	-0.11579	-0.022556	0.00363391	0.0371347
ENSG00000137168	PPIL1	-3	-0.0772617	-0.12933	-0.0251935	0.00363394	0.0371347
ENSG00000088832	FKBP1A	3	0.0834641	0.0271936	0.139735	0.00364742	0.0371565
ENSG00000119723	COQ6	-3	-0.113731	-0.190428	-0.0370352	0.00365622	0.0371565
ENSG00000141480	ARRB2	3	0.108994	0.0354471	0.18254	0.00367718	0.0372668
ENSG00000112081	SRSF3	-3	-0.0440587	-0.073814	-0.0143034	0.00370645	0.0374605
ENSG00000174177	CTU2	-3	-0.079618	-0.133528	-0.0257083	0.00379614	0.0381657
ENSG00000198909	MAP3K3	-3	-0.0792892	-0.132977	-0.0256009	0.00379691	0.0381657
ENSG00000135899	SP110	3	0.0999955	0.0321821	0.167809	0.00385119	0.0386061
ENSG00000136710	CCDC115	-3	-0.0872656	-0.14651	-0.0280217	0.0038893	0.0388824
ENSG00000178685	PARP10	3	0.117459	0.0376026	0.197315	0.00394071	0.0392899
ENSG00000130475	FCHO1	3	0.12102	0.0386944	0.203346	0.00396192	0.0393949
ENSG00000124731	TREM1	3	0.178181	0.0566683	0.299693	0.00405299	0.0401921
ENSG00000104973	MED25	3	0.126537	0.040114	0.212959	0.00410859	0.0406343
ENSG00000069998	HDHD5	-3	-0.111607	-0.187873	-0.0353404	0.00412847	0.0407218
ENSG00000093010	COMT	-3	-0.117851	-0.198413	-0.0372894	0.00414164	0.0407427
ENSG00000175938	ORAI3	3	0.0862718	0.0272595	0.145284	0.00416576	0.040871
ENSG00000119402	FBXW2	-3	-0.0659642	-0.111108	-0.0208205	0.00418452	0.0408929
ENSG00000197019	SERTAD1	3	0.0986692	0.0311239	0.166214	0.00419533	0.0408929
ENSG00000162600	OMA1	3	0.0629344	0.0198451	0.106024	0.00420125	0.0408929
ENSG00000198189	HSD17B11	3	0.157656	0.049652	0.26566	0.00422295	0.040996
ENSG00000112195	TREML2	3	0.11999	0.0376523	0.202329	0.004287	0.0415085
ENSG00000158480	SPATA2	3	0.050107	0.01567	0.0845439	0.00434704	0.0417594
ENSG00000137726	FXYD6	-3	-0.171972	-0.29024	-0.0537038	0.00437256	0.0417594
ENSG00000146826	C7orf43	3	0.200387	0.0625723	0.338202	0.00437401	0.0417594
ENSG00000188706	ZDHHC9	-3	-0.227958	-0.384775	-0.0711405	0.00438421	0.0417594
ENSG00000171824	EXOSC10	-3	-0.0560861	-0.094673	-0.0174992	0.00438827	0.0417594
ENSG00000152315	KCNK13	-3	-0.130332	-0.220007	-0.0406567	0.00439163	0.0417594
ENSG00000144736	SHQ1	-3	-0.0657391	-0.110972	-0.0205066	0.00439216	0.0417594
ENSG00000125637	PSD4	3	0.0538518	0.0167713	0.0909323	0.00442107	0.0419263
ENSG00000168495	POLR3D	-3	-0.0643528	-0.108757	-0.0199483	0.00450485	0.0425503
ENSG00000165282	PIGO	-1	-0.0535032	-0.090426	-0.0165804	0.00450994	0.0425503
ENSG00000128245	YWHAH	3	0.0661719	0.0204852	0.111859	0.00452866	0.0425875
ENSG00000156026	MCU	3	0.0670072	0.0207342	0.11328	0.00453697	0.0425875
ENSG00000115944	COX7A2L	-3	-0.0665974	-0.112642	-0.0205531	0.00458476	0.0429268
ENSG00000134318	ROCK2	3	0.0736821	0.0226772	0.124687	0.00463476	0.0432852
ENSG00000136045	PWP1	-3	-0.0569142	-0.0963463	-0.0174821	0.00467071	0.0435108
ENSG00000174989	FBXW8	-3	-0.0927118	-0.156989	-0.0284348	0.00469844	0.0435804
ENSG00000158321	AUTS2	-3	-0.135765	-0.229898	-0.0416317	0.00470181	0.0435804
ENSG00000143554	SLC27A3	3	0.0968776	0.0296259	0.164129	0.00475214	0.0439154
ENSG00000008294	SPAG9	3	0.151262	0.046233	0.256292	0.00476177	0.0439154
ENSG00000163703	CRELD1	3	0.074458	0.0226627	0.126253	0.00483942	0.0443629
ENSG00000120645	IQSEC3	-3	-0.209101	-0.354567	-0.0636347	0.00484207	0.0443629
ENSG00000176595	KBTBD11	-3	-0.0928175	-0.157395	-0.0282402	0.00484637	0.0443629
ENSG00000163464	CXCR1	3	0.244578	0.0743132	0.414843	0.00487159	0.0444834
ENSG00000181467	RAP2B	-1	-0.0583352	-0.0989644	-0.0177061	0.00489121	0.0445523
ENSG00000116455	WDR77	-3	-0.058958	-0.100049	-0.0178671	0.00492054	0.0446928
ENSG00000129187	DCTD	-3	-0.124088	-0.210592	-0.0375838	0.00493087	0.0446928
ENSG00000183281	PLGLB1	3	0.281255	0.0851291	0.47738	0.00494349	0.0446974
ENSG00000172638	EFEMP2	3	0.200233	0.0604877	0.339979	0.00498012	0.0448525
ENSG00000162419	GMEB1	3	0.0426389	0.0128773	0.0724005	0.00498496	0.0448525
ENSG00000171604	CXXC5	-3	-0.100068	-0.170059	-0.0300761	0.00507582	0.0454612
ENSG00000141076	UTP4	-3	-0.139982	-0.237895	-0.0420697	0.00507726	0.0454612
ENSG00000108651	UTP6	3	0.0474666	0.0141885	0.0807447	0.0051801	0.0462449
ENSG00000139083	ETV6	3	0.0740771	0.0221194	0.126035	0.00520026	0.0462449
ENSG00000129810	SGO1	3	0.113702	0.0339477	0.193457	0.00520239	0.0462449
ENSG00000115233	PSMD14	-3	-0.0598234	-0.101812	-0.0178349	0.00523069	0.0463798
ENSG00000278311	GGNBP2	-3	-0.046496	-0.0791391	-0.013853	0.00524272	0.0463798
ENSG00000067167	TRAM1	-3	-0.0716383	-0.121992	-0.0212851	0.00529575	0.0467369
ENSG00000105865	DUS4L	-3	-0.0997635	-0.169958	-0.0295695	0.00534276	0.0470392
ENSG00000122203	KIAA1191	-3	-0.0480293	-0.0818993	-0.0141594	0.00544715	0.0478441
ENSG00000086598	TMED2	-3	-0.077225	-0.131766	-0.0226836	0.00551838	0.0483547
ENSG00000139668	WDFY2	3	0.0566551	0.0166159	0.0966944	0.00554859	0.0485042
ENSG00000145191	EIF2B5	-3	-0.0451861	-0.0771518	-0.0132205	0.00559576	0.0487042
ENSG00000174206	C12orf66	-3	-0.0913639	-0.156	-0.0267282	0.00559788	0.0487042
ENSG00000158793	NIT1	3	0.0815308	0.0237768	0.139285	0.00565985	0.0491275
ENSG00000170892	TSEN34	3	0.0986186	0.0286759	0.168561	0.00571797	0.0495154
ENSG00000114982	KANSL3	-3	-0.0489224	-0.0836625	-0.0141823	0.00577837	0.0499214
ENSG00000188997	KCTD21	3	0.0701868	0.0201898	0.120184	0.00593347	0.0511415
ENSG00000130592	LSP1	1	0.0925005	0.0265633	0.158438	0.00596766	0.0512875
ENSG00000118308	LRMP	3	0.198448	0.0569586	0.339938	0.00597822	0.0512875
ENSG00000160285	LSS	-3	-0.0758633	-0.130036	-0.0216908	0.00605589	0.0518333
ENSG00000116237	ICMT	-3	-0.0558563	-0.0957606	-0.0159519	0.0060794	0.0519141
ENSG00000184007	PTP4A2	-3	-0.0384675	-0.0659643	-0.0109707	0.0061076	0.0520345
ENSG00000111145	ELK3	-3	-0.0699232	-0.119948	-0.0198987	0.00615142	0.0522108
ENSG00000171700	RGS19	3	0.0755896	0.0215058	0.129673	0.0061566	0.0522108
ENSG00000132305	IMMT	-3	-0.0499373	-0.0856939	-0.0141807	0.00619527	0.0524182
ENSG00000173715	C11orf80	3	0.103577	0.0293208	0.177832	0.00625925	0.0528384
ENSG00000133858	ZFC3H1	3	0.249721	0.0705922	0.42885	0.00628825	0.0528431
ENSG00000087586	AURKA	-3	-0.123725	-0.212475	-0.0349747	0.00628845	0.0528431
ENSG00000008283	CYB561	3	0.0930338	0.0262179	0.15985	0.00635203	0.0531441
ENSG00000130985	UBA1	3	0.0516781	0.0145627	0.0887936	0.00635308	0.0531441
ENSG00000113328	CCNG1	-3	-0.0728802	-0.125386	-0.0203747	0.0065178	0.0543986
ENSG00000089169	RPH3A	-3	-0.204215	-0.351499	-0.0569304	0.00657659	0.0547654
ENSG00000173327	MAP3K11	3	0.0736814	0.0205248	0.126838	0.00659278	0.0547765
ENSG00000137103	TMEM8B	-3	-0.132087	-0.227435	-0.0367399	0.00662376	0.054815
ENSG00000130935	NOL11	-3	-0.0577111	-0.0993726	-0.0160497	0.00662713	0.054815
ENSG00000171777	RASGRP4	3	0.192323	0.0533765	0.33127	0.00667	0.0550462
ENSG00000168411	RFWD3	-3	-0.0582513	-0.100353	-0.0161494	0.00669256	0.055109
ENSG00000102796	DHRS12	3	0.124421	0.0344423	0.214399	0.00672416	0.0552459
ENSG00000151458	ANKRD50	-3	-0.116804	-0.201365	-0.0322433	0.0067832	0.0556071
ENSG00000110931	CAMKK2	3	0.0899137	0.0247603	0.155067	0.00683437	0.0559024
ENSG00000144320	LNPK	-3	-0.0649724	-0.11207	-0.0178746	0.00685495	0.0559467
ENSG00000100243	CYB5R3	-3	-0.0728145	-0.12563	-0.0199988	0.00689007	0.0559472
ENSG00000084110	HAL	3	0.272287	0.0747512	0.469822	0.00689959	0.0559472
ENSG00000147274	RBMX	-3	-0.162438	-0.280284	-0.0445924	0.00690051	0.0559472
ENSG00000097033	SH3GLB1	3	0.10568	0.0289845	0.182376	0.00692015	0.0559815
ENSG00000160949	TONSL	3	0.0829954	0.0227468	0.143244	0.00693509	0.0559815
ENSG00000134996	OSTF1	3	0.0946796	0.0259141	0.163445	0.00696379	0.0560904
ENSG00000136938	ANP32B	-3	-0.0718928	-0.124126	-0.01966	0.0069825	0.0561186
ENSG00000176095	IP6K1	3	0.0544463	0.0148199	0.0940728	0.00708187	0.0567898
ENSG00000168566	SNRNP48	3	0.056657	0.0153975	0.0979165	0.00711539	0.0567898
ENSG00000213585	VDAC1	-3	-0.0521032	-0.0900497	-0.0141568	0.00712016	0.0567898
ENSG00000078304	PPP2R5C	-3	-0.0510265	-0.0881935	-0.0138594	0.00712759	0.0567898
ENSG00000156860	FBRS	3	0.0540548	0.014544	0.0935656	0.0073308	0.0582461
ENSG00000213246	SUPT4H1	3	0.067025	0.0180245	0.116025	0.00734195	0.0582461
ENSG00000023734	STRAP	-3	-0.0414742	-0.071807	-0.0111415	0.00736488	0.0583026
ENSG00000164402	2008-09-01	-1	-0.0965597	-0.16725	-0.0258697	0.00742332	0.0585615
ENSG00000163807	KIAA1143	-3	-0.0745394	-0.129114	-0.0199646	0.00742933	0.0585615
ENSG00000147224	PRPS1	-3	-0.085858	-0.148755	-0.0229609	0.00746266	0.0586989
ENSG00000102900	NUP93	-3	-0.0493008	-0.0854326	-0.013169	0.00748815	0.058774
ENSG00000144746	ARL6IP5	-3	-0.0491	-0.0851422	-0.0130578	0.00758419	0.0594015
ENSG00000050748	MAPK9	-3	-0.0503405	-0.0873993	-0.0132816	0.0077585	0.0606379
ENSG00000269743	SLC25A53	3	0.105278	0.0277256	0.18283	0.00779853	0.0608219
ENSG00000083223	TUT7	3	0.115765	0.0303686	0.201161	0.00788476	0.0613648
ENSG00000135148	TRAFD1	3	0.133728	0.0349793	0.232476	0.0079488	0.0617329
ENSG00000091972	CD200	-3	-0.136991	-0.238235	-0.0357466	0.00800226	0.0620022
ENSG00000090238	YPEL3	3	0.110997	0.0289443	0.193049	0.0080171	0.0620022
ENSG00000198835	GJC2	-3	-0.167224	-0.290928	-0.0435193	0.00806157	0.0621169
ENSG00000169871	TRIM56	3	0.0673876	0.0175342	0.117241	0.0080656	0.0621169
ENSG00000130518	IQCN	3	0.141393	0.0365891	0.246197	0.00818781	0.0628889
ENSG00000117143	UAP1	-3	-0.0828763	-0.144318	-0.0214347	0.00819994	0.0628889
ENSG00000106404	CLDN15	3	0.0842722	0.0217015	0.146843	0.00829688	0.0635004
ENSG00000100836	PABPN1	3	0.0669549	0.0172009	0.116709	0.00835046	0.0637781
ENSG00000125910	S1PR4	3	0.0841994	0.0216081	0.146791	0.00837437	0.0638286
ENSG00000185000	DGAT1	3	0.0758831	0.0194459	0.13232	0.00840668	0.0639428
ENSG00000175567	UCP2	-3	-0.104847	-0.182909	-0.0267842	0.00847714	0.064346
ENSG00000174780	SRP72	-3	-0.0623674	-0.108841	-0.0158936	0.00853217	0.0646307
ENSG00000162302	RPS6KA4	-3	-0.0714289	-0.124706	-0.0181513	0.00859622	0.0649825
ENSG00000011275	RNF216	-3	-0.0905407	-0.158121	-0.0229601	0.00864326	0.0652045
ENSG00000089057	SLC23A2	-3	-0.0660053	-0.115343	-0.0166671	0.00873981	0.0657006
ENSG00000010072	SPRTN	-3	-0.0622937	-0.108861	-0.0157266	0.00874464	0.0657006
ENSG00000160588	MPZL3	3	0.159944	0.0403018	0.279586	0.00878825	0.0658132
ENSG00000117751	PPP1R8	-3	-0.0436406	-0.0762883	-0.0109929	0.00879531	0.0658132
ENSG00000084090	STARD7	-3	-0.0830965	-0.145337	-0.0208561	0.00887775	0.0662956
ENSG00000166887	VPS39	-3	-0.0293441	-0.0513392	-0.00734905	0.00892713	0.0665297
ENSG00000131653	TRAF7	-3	-0.0419833	-0.0734702	-0.0104964	0.00896644	0.0666046
ENSG00000132434	LANCL2	-3	-0.080508	-0.140894	-0.020122	0.00897329	0.0666046
ENSG00000114650	SCAP	3	0.0508644	0.0126879	0.0890408	0.00901833	0.0667635
ENSG00000104946	TBC1D17	3	0.0814734	0.0202966	0.14265	0.00904844	0.0667635
ENSG00000134461	ANKRD16	-3	-0.101582	-0.177875	-0.0252899	0.00906312	0.0667635
ENSG00000197226	TBC1D9B	-3	-0.0600573	-0.105165	-0.0149492	0.00906709	0.0667635
ENSG00000110958	PTGES3	3	0.0504382	0.0125255	0.0883509	0.00912088	0.0670258
ENSG00000139719	VPS33A	1	0.0450039	0.0111353	0.0788725	0.0092047	0.0675072
ENSG00000204438	GPANK1	3	0.0638371	0.0157513	0.111923	0.00926864	0.0678413
ENSG00000103429	BFAR	-3	-0.0383935	-0.0673425	-0.00944441	0.00933902	0.0682211
ENSG00000186517	ARHGAP30	1	0.0525181	0.012869	0.0921671	0.00942838	0.0687377
ENSG00000188229	TUBB4B	3	0.0711527	0.0173961	0.124909	0.00948043	0.0688564
ENSG00000139899	CBLN3	3	0.16742	0.0408806	0.29396	0.00950981	0.0688564
ENSG00000157303	SUSD3	-3	-0.133229	-0.233928	-0.0325299	0.00951116	0.0688564
ENSG00000132463	GRSF1	-3	-0.0396862	-0.0696858	-0.00968659	0.00951931	0.0688564
ENSG00000112977	DAP	-3	-0.0691035	-0.121418	-0.0167891	0.00962629	0.0694939
ENSG00000161533	ACOX1	3	0.237967	0.0577298	0.418204	0.00966084	0.0696071
ENSG00000097007	ABL1	-3	-0.120059	-0.211077	-0.0290416	0.00972822	0.069956
ENSG00000134852	CLOCK	3	0.0656977	0.0157576	0.115638	0.00992614	0.0712403
ENSG00000164463	CREBRF	3	0.176737	0.0423102	0.311163	0.00997037	0.0714188
ENSG00000157916	RER1	3	0.06432	0.0152335	0.113407	0.0102222	0.073081
ENSG00000214530	STARD10	3	0.107941	0.0254536	0.190429	0.0103247	0.0736234
ENSG00000103356	EARS2	-3	-0.0615281	-0.108567	-0.0144892	0.0103567	0.0736234
ENSG00000113812	ACTR8	-3	-0.0869525	-0.153435	-0.0204699	0.0103643	0.0736234
ENSG00000106948	AKNA	-3	-0.0397363	-0.0701336	-0.00933902	0.0104033	0.0736234
ENSG00000167487	KLHL26	-3	-0.04901	-0.0865123	-0.0115077	0.0104255	0.0736234
ENSG00000172340	SUCLG2	-3	-0.141323	-0.249476	-0.0331702	0.0104348	0.0736234
ENSG00000173264	GPR137	3	0.0690904	0.0162142	0.121967	0.0104378	0.0736234
ENSG00000184613	NELL2	-3	-0.155429	-0.274823	-0.0360339	0.0107263	0.075514
ENSG00000165752	STK32C	3	0.10959	0.0252903	0.193891	0.0108355	0.0760669
ENSG00000162881	OXER1	3	0.162596	0.0375057	0.287686	0.0108461	0.0760669
ENSG00000075790	BCAP29	-3	-0.0583044	-0.103184	-0.013425	0.0108885	0.0762197
ENSG00000120053	GOT1	-3	-0.0743427	-0.131714	-0.0169716	0.0110928	0.0775024
ENSG00000122692	SMU1	-3	-0.033538	-0.0594384	-0.00763767	0.011151	0.0777618
ENSG00000152127	MGAT5	-3	-0.130246	-0.230947	-0.0295456	0.0112442	0.0782638
ENSG00000110514	MADD	-3	-0.0387485	-0.0687365	-0.00876041	0.0113243	0.0786732
ENSG00000168876	ANKRD49	3	0.0587731	0.0132557	0.104291	0.0113819	0.0789242
ENSG00000223496	EXOSC6	-3	-0.0642672	-0.114103	-0.0144314	0.0114869	0.0795029
ENSG00000168806	LCMT2	-3	-0.0652715	-0.115953	-0.0145905	0.0115956	0.0801052
ENSG00000123064	DDX54	-3	-0.0577813	-0.102663	-0.0128993	0.011627	0.080172
ENSG00000183765	CHEK2	3	0.0753814	0.0167898	0.133973	0.0116822	0.0803535
ENSG00000204580	DDR1	-3	-0.123752	-0.21996	-0.0275434	0.0116995	0.0803535
ENSG00000155363	MOV10	3	0.102378	0.022768	0.181987	0.0117187	0.0803535
ENSG00000119917	IFIT3	3	0.266113	0.0590109	0.473215	0.011788	0.0806787
ENSG00000139190	VAMP1	3	0.218451	0.0482886	0.388614	0.0118641	0.0810496
ENSG00000167703	SLC43A2	3	0.0927469	0.0204458	0.165048	0.0119298	0.0813473
ENSG00000166598	HSP90B1	-3	-0.0871371	-0.155088	-0.0191866	0.011958	0.0813895
ENSG00000167112	TRUB2	-3	-0.057091	-0.101683	-0.0124986	0.0120966	0.0818148
ENSG00000104343	UBE2W	3	0.132996	0.0291118	0.236881	0.0121002	0.0818148
ENSG00000167925	GHDC	-3	-0.0796709	-0.141908	-0.0174333	0.0121084	0.0818148
ENSG00000157184	CPT2	-3	-0.0547463	-0.0975136	-0.011979	0.0121092	0.0818148
ENSG00000169105	CHST14	-3	-0.0583156	-0.103953	-0.0126786	0.0122635	0.0827058
ENSG00000148660	CAMK2G	3	0.095327	0.0206707	0.169983	0.0123272	0.0829839
ENSG00000162851	TFB2M	-3	-0.0696085	-0.124203	-0.0150135	0.0124562	0.0835407
ENSG00000141994	DUS3L	-3	-0.0782917	-0.139709	-0.0168744	0.0124733	0.0835407
ENSG00000198925	ATG9A	-3	-0.0579478	-0.103408	-0.0124873	0.0124779	0.0835407
ENSG00000181035	SLC25A42	-3	-0.0673978	-0.120297	-0.0144984	0.01252	0.0836707
ENSG00000118690	ARMC2	3	0.10842	0.0232476	0.193592	0.0125982	0.0840195
ENSG00000119559	C19orf25	3	0.0602337	0.0129021	0.107565	0.012623	0.0840195
ENSG00000125846	ZNF133	3	0.0630772	0.0135014	0.112653	0.0126405	0.0840195
ENSG00000122557	HERPUD2	3	0.0524431	0.0111881	0.0936982	0.0127208	0.0844011
ENSG00000186532	SMYD4	-3	-0.0746888	-0.13349	-0.0158875	0.0127913	0.0847165
ENSG00000116991	SIPA1L2	3	0.209292	0.0444679	0.374116	0.0128196	0.0847516
ENSG00000162413	KLHL21	3	0.12437	0.0263692	0.22237	0.0128704	0.0849354
ENSG00000133678	TMEM254	-3	-0.0601338	-0.10754	-0.0127277	0.0129122	0.0850591
ENSG00000104472	CHRAC1	-3	-0.0453783	-0.0811773	-0.00957931	0.0129762	0.0853282
ENSG00000197323	TRIM33	3	0.0975214	0.0205517	0.174491	0.0130174	0.0854468
ENSG00000131043	AAR2	-3	-0.12079	-0.216345	-0.0252352	0.0132279	0.0865568
ENSG00000125844	RRBP1	-3	-0.0837434	-0.150013	-0.017474	0.0132578	0.0865568
ENSG00000058799	YIPF1	3	0.0662128	0.0138032	0.118622	0.0132802	0.0865568
ENSG00000015133	CCDC88C	-1	-0.0688156	-0.123285	-0.0143458	0.0132803	0.0865568
ENSG00000198951	NAGA	-3	-0.0820769	-0.147162	-0.0169922	0.0134484	0.0874978
ENSG00000236287	ZBED5	3	0.0656454	0.0135459	0.117745	0.0135281	0.0878612
ENSG00000137337	MDC1	-3	-0.0652874	-0.117183	-0.0133914	0.0136738	0.0886517
ENSG00000147439	BIN3	3	0.155716	0.0317889	0.279642	0.0137887	0.0892396
ENSG00000116649	SRM	-3	-0.093517	-0.168092	-0.0189417	0.0139797	0.0903172
ENSG00000163527	STT3B	-3	-0.0561337	-0.100925	-0.0113426	0.0140378	0.0903804
ENSG00000198624	CCDC69	-3	-0.0742882	-0.133566	-0.0150106	0.0140385	0.0903804
ENSG00000129480	DTD2	-3	-0.0783331	-0.140876	-0.0157906	0.0140959	0.090592
ENSG00000124587	PEX6	3	0.122309	0.0245757	0.220043	0.0141746	0.0909392
ENSG00000090447	TFAP4	-3	-0.0703285	-0.126594	-0.0140626	0.0142927	0.0915378
ENSG00000145833	DDX46	-3	-0.0677632	-0.122023	-0.0135039	0.0143751	0.0919057
ENSG00000166261	ZNF202	-3	-0.0607871	-0.109644	-0.01193	0.0147463	0.0939988
ENSG00000173744	AGFG1	-3	-0.0700692	-0.126391	-0.0137477	0.0147534	0.0939988
ENSG00000117394	SLC2A1	-3	-0.089525	-0.161547	-0.0175026	0.0148398	0.094386
ENSG00000154370	TRIM11	3	0.0423472	0.00822811	0.0764663	0.0149898	0.0949552
ENSG00000170468	RIOX1	-3	-0.0903137	-0.163082	-0.0175453	0.0149935	0.0949552
ENSG00000114503	NCBP2	-3	-0.0555844	-0.100376	-0.0107927	0.0150065	0.0949552
ENSG00000134987	WDR36	-3	-0.0715328	-0.129235	-0.0138306	0.0151093	0.0954422
ENSG00000166986	MARS	3	0.0719698	0.0138386	0.130101	0.0152431	0.0961228
ENSG00000160284	SPATC1L	-3	-0.158338	-0.286351	-0.0303246	0.0153399	0.0964905
ENSG00000156853	ZNF689	-3	-0.0837964	-0.151553	-0.0160394	0.0153537	0.0964905
ENSG00000061794	MRPS35	-3	-0.0784867	-0.141972	-0.0150009	0.0153896	0.0965513
ENSG00000136104	RNASEH2B	3	0.0548206	0.0104129	0.0992282	0.0155398	0.0973285
ENSG00000138758	2011-09-01	3	0.0706811	0.0132382	0.128124	0.0158803	0.0992923
ENSG00000162909	CAPN2	-3	-0.0690033	-0.125133	-0.0128733	0.0159754	0.0997178
ENSG00000075303	SLC25A40	-3	-0.0776475	-0.140915	-0.0143797	0.0161535	0.100508
ENSG00000172766	NAA16	-3	-0.0803833	-0.145882	-0.0148844	0.0161565	0.100508
ENSG00000143164	DCAF6	-1	-0.0855428	-0.15563	-0.0154557	0.0167488	0.104017
ENSG00000113552	GNPDA1	-3	-0.144245	-0.2625	-0.0259897	0.0168155	0.104256
ENSG00000110066	KMT5B	1	0.0414586	0.00745653	0.0754607	0.0168586	0.104348
ENSG00000103978	TMEM87A	-3	-0.0480722	-0.0875694	-0.00857512	0.0170565	0.105396
ENSG00000112294	ALDH5A1	-3	-0.0984438	-0.179435	-0.0174523	0.0172047	0.106134
ENSG00000159692	CTBP1	-3	-0.0582798	-0.106338	-0.0102217	0.0174618	0.107521
ENSG00000137055	PLAA	-3	-0.0434365	-0.079263	-0.00761002	0.0174879	0.107521
ENSG00000144118	RALB	3	0.108476	0.0189098	0.198042	0.0176078	0.108059
ENSG00000151651	ADAM8	3	0.178736	0.0311236	0.326348	0.0176339	0.108059
ENSG00000143612	C1orf43	-3	-0.0371329	-0.0678109	-0.00645496	0.0176748	0.10813
ENSG00000172795	DCP2	3	0.056631	0.00982847	0.103434	0.0177135	0.108187
ENSG00000171051	FPR1	3	0.15433	0.0267383	0.281922	0.0177546	0.108259
ENSG00000177728	TMEM94	-1	-0.033513	-0.0612308	-0.00579529	0.0177997	0.108355
ENSG00000115904	SOS1	3	0.0841306	0.0144593	0.153802	0.0179462	0.109067
ENSG00000101290	CDS2	3	0.052903	0.00906065	0.0967453	0.0180292	0.109391
ENSG00000160741	CRTC2	3	0.0460633	0.00783364	0.0842929	0.0181972	0.110229
ENSG00000177370	TIMM22	-3	-0.0607002	-0.111142	-0.010258	0.0183468	0.110796
ENSG00000130733	YIPF2	-3	-0.0642302	-0.117608	-0.0108527	0.0183509	0.110796
ENSG00000078043	PIAS2	-3	-0.114456	-0.209621	-0.0192911	0.0184098	0.110801
ENSG00000087053	MTMR2	-3	-0.0652891	-0.119586	-0.0109923	0.0184354	0.110801
ENSG00000069248	NUP133	-3	-0.0415558	-0.076117	-0.00699458	0.0184418	0.110801
ENSG00000049860	HEXB	-3	-0.0533446	-0.0978748	-0.00881435	0.0188785	0.113154
ENSG00000127418	FGFRL1	3	0.0848438	0.0140085	0.155679	0.0188963	0.113154
ENSG00000154511	DIPK1A	-3	-0.0962728	-0.17667	-0.0158759	0.0189255	0.113154
ENSG00000075399	VPS9D1	3	0.120584	0.0198035	0.221364	0.0190219	0.113378
ENSG00000083896	YTHDC1	3	0.0335258	0.00550539	0.0615463	0.0190244	0.113378
ENSG00000168924	LETM1	-3	-0.0668835	-0.122799	-0.0109675	0.0190578	0.113394
ENSG00000092964	DPYSL2	-3	-0.0691811	-0.127044	-0.0113177	0.0191129	0.113433
ENSG00000126091	ST3GAL3	-3	-0.0745327	-0.136879	-0.0121865	0.0191259	0.113433
ENSG00000135083	CCNJL	3	0.188519	0.0307416	0.346297	0.0191886	0.113623
ENSG00000124571	XPO5	-3	-0.0741406	-0.136242	-0.0120391	0.0192876	0.114026
ENSG00000145414	NAF1	-3	-0.0781846	-0.143736	-0.0126331	0.0194033	0.114526
ENSG00000166689	PLEKHA7	-3	-0.128096	-0.235739	-0.0204517	0.0196826	0.115989
ENSG00000198301	SDAD1	-3	-0.0629121	-0.115802	-0.0100224	0.0197338	0.116105
ENSG00000165506	DNAAF2	-3	-0.062971	-0.115935	-0.0100071	0.0197911	0.116119
ENSG00000109501	WFS1	-3	-0.154634	-0.284703	-0.0245655	0.0197991	0.116119
ENSG00000150977	RILPL2	-3	-0.0705476	-0.129978	-0.0111168	0.0199874	0.116827
ENSG00000213983	AP1G2	3	0.0998645	0.0157244	0.184005	0.0200053	0.116827
ENSG00000102879	CORO1A	3	0.0563357	0.00885617	0.103815	0.0200426	0.116827
ENSG00000106392	C1GALT1	3	0.120615	0.0189448	0.222285	0.0200626	0.116827
ENSG00000162976	PQLC3	-3	-0.052505	-0.0967687	-0.00824131	0.0200782	0.116827
ENSG00000125744	RTN2	3	0.111498	0.0174416	0.205554	0.0201568	0.1171
ENSG00000181631	P2RY13	3	0.148455	0.023153	0.273757	0.0202264	0.117269
ENSG00000247626	MARS2	-3	-0.0777069	-0.143307	-0.012107	0.0202496	0.117269
ENSG00000020577	SAMD4A	3	0.15237	0.0236829	0.281057	0.0203049	0.117406
ENSG00000126882	FAM78A	-3	-0.0489325	-0.0902751	-0.00758994	0.0203524	0.117435
ENSG00000013288	MAN2B2	-3	-0.0521896	-0.0962915	-0.00808768	0.0203737	0.117435
ENSG00000138794	CASP6	-3	-0.0644391	-0.118992	-0.00988607	0.0206049	0.118582
ENSG00000205726	ITSN1	-3	-0.109975	-0.203228	-0.016722	0.0208095	0.119574
ENSG00000138061	CYP1B1	-3	-0.149054	-0.275743	-0.0223648	0.0211127	0.121005
ENSG00000113269	RNF130	3	0.0723614	0.010852	0.133871	0.0211243	0.121005
ENSG00000063587	ZNF275	-3	-0.0633369	-0.117208	-0.00946548	0.0212036	0.121271
ENSG00000133398	MED10	-3	-0.0719169	-0.133166	-0.010668	0.0213725	0.121883
ENSG00000100335	MIEF1	-3	-0.118726	-0.219844	-0.0176084	0.0213765	0.121883
ENSG00000131788	PIAS3	-1	-0.0616615	-0.114196	-0.00912739	0.0214203	0.121944
ENSG00000206560	ANKRD28	-3	-0.0692841	-0.128351	-0.0102175	0.0215047	0.122235
ENSG00000105443	CYTH2	3	0.205824	0.0302467	0.381401	0.0215841	0.122498
ENSG00000215788	TNFRSF25	3	0.0981387	0.014367	0.18191	0.0216701	0.122797
ENSG00000105063	PPP6R1	-3	-0.0414069	-0.0767697	-0.00604413	0.0217356	0.12298
ENSG00000101940	WDR13	3	0.0685765	0.00991818	0.127235	0.0219425	0.12396
ENSG00000156515	HK1	-3	-0.0544573	-0.101076	-0.00783895	0.0220483	0.124367
ENSG00000137312	FLOT1	3	0.0876774	0.0125792	0.162776	0.0221221	0.124593
ENSG00000275342	PRAG1	-3	-0.172542	-0.320622	-0.0244622	0.0223867	0.125737
ENSG00000105520	PLPPR2	3	0.11509	0.016312	0.213868	0.0223933	0.125737
ENSG00000172803	SNX32	-1	-0.108285	-0.201304	-0.0152662	0.0225111	0.126206
ENSG00000185862	EVI2B	3	0.112053	0.0157728	0.208333	0.0225455	0.126207
ENSG00000171055	FEZ2	3	0.0609823	0.00854926	0.113415	0.0226351	0.126468
ENSG00000159658	EFCAB14	-3	-0.0558265	-0.103838	-0.00781493	0.0226676	0.126468
ENSG00000111707	SUDS3	1	0.0430938	0.00601774	0.0801698	0.0227217	0.126468
ENSG00000144445	KANSL1L	3	0.126786	0.0176832	0.235888	0.0227485	0.126468
ENSG00000175387	SMAD2	-3	-0.0391862	-0.0729107	-0.00546166	0.0227636	0.126468
ENSG00000174953	DHX36	-3	-0.0434593	-0.0808919	-0.00602674	0.0228746	0.126894
ENSG00000123444	KBTBD4	-3	-0.0619582	-0.115378	-0.00853808	0.0230128	0.127435
ENSG00000175073	VCPIP1	3	0.0758169	0.0104262	0.141208	0.0230582	0.127435
ENSG00000028839	TBPL1	3	0.0429504	0.00590169	0.0799991	0.0230758	0.127435
ENSG00000132485	ZRANB2	3	0.0928122	0.0126074	0.173017	0.0233261	0.128564
ENSG00000179335	CLK3	3	0.0568286	0.00771101	0.105946	0.0233499	0.128564
ENSG00000176974	SHMT1	-3	-0.0876128	-0.163413	-0.0118125	0.0234882	0.129133
ENSG00000163510	CWC22	3	0.042604	0.00571946	0.0794885	0.0235812	0.129451
ENSG00000012963	UBR7	-3	-0.0398864	-0.0744669	-0.0053058	0.0237786	0.130219
ENSG00000180901	KCTD2	3	0.0434272	0.0057733	0.0810811	0.0237917	0.130219
ENSG00000139620	KANSL2	-3	-0.0992832	-0.185485	-0.0130817	0.0239829	0.130911
ENSG00000177191	B3GNT8	3	0.123368	0.0162505	0.230486	0.0239891	0.130911
ENSG00000086475	SEPHS1	-3	-0.0535581	-0.100117	-0.00699896	0.0241588	0.131515
ENSG00000163219	ARHGAP25	3	0.159758	0.0208448	0.29867	0.0241917	0.131515
ENSG00000125124	BBS2	-3	-0.101595	-0.189943	-0.0132465	0.0242068	0.131515
ENSG00000100034	PPM1F	3	0.0992352	0.0128845	0.185586	0.0242962	0.131807
ENSG00000180011	ZADH2	3	0.0629393	0.00806167	0.117817	0.0245833	0.132999
ENSG00000160695	VPS11	-3	-0.0541513	-0.101368	-0.0069345	0.0245881	0.132999
ENSG00000213551	DNAJC9	-3	-0.0515885	-0.0965906	-0.0065863	0.0246518	0.133149
ENSG00000171827	ZNF570	-3	-0.0592748	-0.111029	-0.00752114	0.0247812	0.133652
ENSG00000181751	C5orf30	-3	-0.0764542	-0.143301	-0.00960739	0.0249837	0.134371
ENSG00000138443	ABI2	3	0.0599136	0.00752259	0.112305	0.025001	0.134371
ENSG00000247077	PGAM5	-3	-0.0450824	-0.0845105	-0.00565426	0.0250237	0.134371
ENSG00000107745	MICU1	3	0.055475	0.00688844	0.104062	0.0252314	0.135289
ENSG00000168374	ARF4	-1	-0.0470855	-0.0883366	-0.00583436	0.0252751	0.135326
ENSG00000108306	FBXL20	3	0.0716305	0.00884112	0.13442	0.0253558	0.135562
ENSG00000117020	AKT3	-3	-0.0711047	-0.13349	-0.00871984	0.0254885	0.135715
ENSG00000214226	C17orf67	3	0.110739	0.0135794	0.207899	0.02549	0.135715
ENSG00000167987	VPS37C	3	0.1246	0.0152755	0.233925	0.0254948	0.135715
ENSG00000215126	CBWD6	3	0.157047	0.0189789	0.295115	0.0257885	0.137081
ENSG00000132670	PTPRA	-3	-0.0400358	-0.0752607	-0.00481099	0.0259035	0.137494
ENSG00000156858	PRR14	3	0.0524246	0.00627734	0.098572	0.0259757	0.137534
ENSG00000134910	STT3A	-3	-0.0448633	-0.0843643	-0.00536235	0.0260119	0.137534
ENSG00000241343	RPL36A	-3	-0.115218	-0.216672	-0.0137642	0.0260229	0.137534
ENSG00000137656	BUD13	3	0.0351964	0.00417797	0.0662148	0.0261513	0.138014
ENSG00000138095	LRPPRC	-3	-0.0674774	-0.126971	-0.00798372	0.0262171	0.138164
ENSG00000099949	LZTR1	3	0.0451077	0.00528819	0.0849273	0.0264015	0.138684
ENSG00000127995	CASD1	-3	-0.0768844	-0.144757	-0.00901202	0.0264048	0.138684
ENSG00000070614	NDST1	-3	-0.10599	-0.199571	-0.0124089	0.0264284	0.138684
ENSG00000131781	FMO5	3	0.0749923	0.00874827	0.141236	0.0265004	0.138863
ENSG00000153551	CMTM7	-3	-0.100766	-0.189811	-0.0117208	0.0265583	0.138945
ENSG00000167986	DDB1	-3	-0.107757	-0.203	-0.0125131	0.0265913	0.138945
ENSG00000075336	TIMM21	-3	-0.0467039	-0.0880174	-0.00539029	0.026713	0.139384
ENSG00000123131	PRDX4	-3	-0.103838	-0.195754	-0.0119219	0.0268164	0.139726
ENSG00000130844	ZNF331	-3	-0.0769517	-0.145157	-0.00874675	0.0270141	0.140527
ENSG00000150527	MIA2	3	0.227671	0.0257792	0.429563	0.0270893	0.140527
ENSG00000183963	SMTN	-3	-0.0749379	-0.141394	-0.00848141	0.0270981	0.140527
ENSG00000141385	AFG3L2	-3	-0.138939	-0.2622	-0.0156778	0.0271569	0.140527
ENSG00000136143	SUCLA2	-3	-0.0569214	-0.107433	-0.00640928	0.0271986	0.140527
ENSG00000176142	TMEM39A	-3	-0.0618908	-0.116813	-0.00696874	0.0271988	0.140527
ENSG00000122335	SERAC1	-3	-0.0709366	-0.13393	-0.00794376	0.0273052	0.14088
ENSG00000087074	PPP1R15A	3	0.116832	0.0129581	0.220706	0.0274916	0.141303
ENSG00000204514	ZNF814	3	0.163964	0.0181843	0.309744	0.027493	0.141303
ENSG00000113649	TCERG1	-3	-0.0479966	-0.0906748	-0.00531826	0.0275102	0.141303
ENSG00000118705	RPN2	-3	-0.0436294	-0.0824356	-0.00482324	0.0275546	0.141303
ENSG00000006715	VPS41	3	0.038458	0.00424621	0.0726697	0.0275788	0.141303
ENSG00000152061	RABGAP1L	3	0.0738153	0.00812053	0.13951	0.0276487	0.141465
ENSG00000009830	POMT2	3	0.06712	0.00729842	0.126942	0.0278719	0.142001
ENSG00000011007	ELOA	-3	-0.0462128	-0.0874158	-0.00500974	0.0279299	0.142001
ENSG00000168404	MLKL	3	0.0859258	0.0093127	0.162539	0.0279343	0.142001
ENSG00000078269	SYNJ2	-3	-0.0836397	-0.158224	-0.00905555	0.027954	0.142001
ENSG00000150990	DHX37	-3	-0.0916036	-0.173318	-0.00988958	0.0280082	0.142001
ENSG00000204310	AGPAT1	3	0.0526127	0.00567992	0.0995455	0.0280087	0.142001
ENSG00000181754	AMIGO1	-3	-0.0839296	-0.158805	-0.00905402	0.028023	0.142001
ENSG00000130560	UBAC1	-3	-0.048117	-0.0910583	-0.00517558	0.0280782	0.142086
ENSG00000164576	SAP30L	3	0.057854	0.00615698	0.109551	0.0282792	0.142907
ENSG00000004864	SLC25A13	-1	-0.0568106	-0.107627	-0.0059944	0.0284398	0.143522
ENSG00000057704	TMCC3	3	0.194837	0.0202933	0.36938	0.0286813	0.144543
ENSG00000092208	GEMIN2	-3	-0.129047	-0.244709	-0.0133848	0.0287588	0.144735
ENSG00000159314	ARHGAP27	3	0.120055	0.0122889	0.227821	0.0290016	0.145759
ENSG00000126861	OMG	3	0.225189	0.0228483	0.42753	0.0291625	0.146155
ENSG00000109519	GRPEL1	-3	-0.0388794	-0.0738198	-0.00393897	0.0291895	0.146155
ENSG00000135185	TMEM243	-3	-0.0449628	-0.0853728	-0.00455284	0.0291993	0.146155
ENSG00000120158	RCL1	-3	-0.103573	-0.196739	-0.0104068	0.0293394	0.146657
ENSG00000134152	KATNBL1	3	0.192127	0.0189902	0.365263	0.0296347	0.147635
ENSG00000123374	CDK2	-3	-0.0536429	-0.102001	-0.00528466	0.0296938	0.147635
ENSG00000114491	UMPS	-3	-0.0484862	-0.092196	-0.00477626	0.0296952	0.147635
ENSG00000136699	SMPD4	-3	-0.0384654	-0.0731427	-0.00378816	0.0296998	0.147635
ENSG00000044574	HSPA5	-3	-0.146906	-0.279373	-0.0144389	0.0297352	0.147635
ENSG00000147679	UTP23	-3	-0.0441335	-0.0839573	-0.00430973	0.0298503	0.148008
ENSG00000131446	MGAT1	-3	-0.0717555	-0.136588	-0.00692266	0.0300642	0.148868
ENSG00000135047	CTSL	3	0.140187	0.0133887	0.266984	0.030241	0.149511
ENSG00000167280	ENGASE	3	0.0755601	0.00719605	0.143924	0.0302905	0.149511
ENSG00000165312	OTUD1	3	0.092852	0.00883008	0.176874	0.0303156	0.149511
ENSG00000172936	MYD88	3	0.106295	0.0100434	0.202547	0.0304278	0.149864
ENSG00000089022	MAPKAPK5	-3	-0.0379179	-0.0723248	-0.00351094	0.0307756	0.15123
ENSG00000141101	NOB1	-3	-0.0521153	-0.0994085	-0.00482204	0.0307879	0.15123
ENSG00000256235	SMIM3	-3	-0.0811715	-0.15485	-0.00749285	0.0308281	0.15123
ENSG00000163930	BAP1	-3	-0.0243967	-0.046563	-0.0022305	0.030991	0.151827
ENSG00000135316	SYNCRIP	-3	-0.102929	-0.196529	-0.00932787	0.0311395	0.152352
ENSG00000180008	SOCS4	3	0.0649151	0.00586438	0.123966	0.0311924	0.152409
ENSG00000174456	C12orf76	3	0.0890807	0.00793409	0.170227	0.031429	0.153362
ENSG00000138363	ATIC	-3	-0.0867631	-0.165824	-0.00770251	0.031483	0.153422
ENSG00000198246	SLC29A3	-3	-0.0609488	-0.116504	-0.00539407	0.0315342	0.153469
ENSG00000084092	NOA1	-3	-0.142772	-0.272961	-0.0125837	0.0316019	0.153596
ENSG00000173085	COQ2	-3	-0.114299	-0.218625	-0.00997332	0.0317669	0.154195
ENSG00000028310	BRD9	-3	-0.0465186	-0.089036	-0.00400125	0.0319998	0.155121
ENSG00000173065	FAM222B	3	0.0424176	0.0036315	0.0812037	0.0320751	0.155282
ENSG00000127946	HIP1	3	0.175633	0.0149517	0.336315	0.032166	0.155518
ENSG00000057657	PRDM1	-3	-0.107985	-0.206833	-0.00913593	0.0322651	0.155793
ENSG00000001561	ENPP4	-3	-0.101225	-0.193925	-0.00852478	0.0323383	0.155942
ENSG00000110851	PRDM4	-3	-0.0756229	-0.145006	-0.00623943	0.0326617	0.157297
ENSG00000112367	FIG4	3	0.0409459	0.0033568	0.078535	0.0327615	0.157441
ENSG00000163389	POGLUT1	-3	-0.0420648	-0.080693	-0.00343666	0.0328151	0.157441
ENSG00000116688	MFN2	-1	-0.0671667	-0.128848	-0.00548581	0.0328198	0.157441
ENSG00000106348	IMPDH1	3	0.0768552	0.00620148	0.147509	0.0330072	0.158134
ENSG00000119912	IDE	-3	-0.0586181	-0.112565	-0.00467147	0.0331976	0.15884
ENSG00000164024	METAP1	-3	-0.0395058	-0.0758841	-0.00312756	0.0332983	0.159116
ENSG00000196396	PTPN1	-3	-0.0365485	-0.0702324	-0.00286464	0.0334493	0.15963
ENSG00000149084	HSD17B12	-3	-0.0662942	-0.127436	-0.00515243	0.0335757	0.160027
ENSG00000012174	MBTPS2	-3	-0.0747225	-0.143714	-0.00573052	0.033774	0.160764
ENSG00000168913	ENHO	3	0.271685	0.0206191	0.52275	0.0339278	0.161175
ENSG00000035687	ADSS	-1	-0.051075	-0.0982789	-0.00387099	0.0339477	0.161175
ENSG00000137496	IL18BP	-3	-0.061158	-0.117699	-0.00461653	0.0340067	0.161248
ENSG00000151327	FAM177A1	3	0.0513359	0.00378949	0.0988823	0.0343299	0.162571
ENSG00000011260	UTP18	-3	-0.0371735	-0.0716301	-0.00271692	0.0344719	0.163034
ENSG00000186074	CD300LF	3	0.0798759	0.0058131	0.153939	0.0345324	0.163112
ENSG00000235194	PPP1R3E	3	0.129202	0.00933398	0.249069	0.0346363	0.163393
ENSG00000069493	CLEC2D	3	0.0650089	0.0046797	0.125338	0.0346867	0.163401
ENSG00000162676	GFI1	-3	-0.0937632	-0.180796	-0.00673043	0.0347266	0.163401
ENSG00000156697	UTP14A	-3	-0.0421761	-0.0813495	-0.00300261	0.0348417	0.163734
ENSG00000114353	GNAI2	3	0.0503065	0.00352973	0.0970834	0.035043	0.164246
ENSG00000183684	ALYREF	-3	-0.0545715	-0.105321	-0.00382217	0.0350675	0.164246
ENSG00000204084	INPP5B	-1	-0.0514411	-0.0992872	-0.00359489	0.0350981	0.164246
ENSG00000126456	IRF3	3	0.0589513	0.00409959	0.113803	0.0351652	0.164246
ENSG00000104907	TRMT1	3	0.0554173	0.0038484	0.106986	0.0351845	0.164246
ENSG00000114744	COMMD2	-3	-0.0467657	-0.0902918	-0.00323964	0.0352179	0.164246
ENSG00000114098	ARMC8	-3	-0.0359468	-0.0694258	-0.00246784	0.0353402	0.164579
ENSG00000162222	TTC9C	3	0.0381772	0.00260559	0.0737487	0.0354195	0.164579
ENSG00000174796	THAP6	3	0.0548752	0.00374335	0.106007	0.0354262	0.164579
ENSG00000123130	ACOT9	1	0.0680298	0.00461457	0.131445	0.035502	0.164579
ENSG00000067248	DHX29	-3	-0.03472	-0.0671016	-0.00233829	0.0355976	0.164579
ENSG00000168675	LDLRAD4	-3	-0.257325	-0.497367	-0.0172833	0.0356336	0.164579
ENSG00000131187	F12	3	0.126473	0.00848967	0.244457	0.0356413	0.164579
ENSG00000162614	NEXN	3	0.159826	0.0107246	0.308928	0.0356462	0.164579
ENSG00000136444	RSAD1	-1	-0.0465452	-0.0900163	-0.00307404	0.0358555	0.165339
ENSG00000116001	TIA1	3	0.160136	0.0104867	0.309785	0.0359663	0.165488
ENSG00000136527	TRA2B	-3	-0.0288426	-0.0558035	-0.0018818	0.0360144	0.165488
ENSG00000152642	GPD1L	-3	-0.0767848	-0.148563	-0.0050066	0.0360225	0.165488
ENSG00000058804	NDC1	-3	-0.0572848	-0.110927	-0.00364268	0.0363438	0.166757
ENSG00000120725	SIL1	-3	-0.131229	-0.25418	-0.00827838	0.0364448	0.167012
ENSG00000124383	MPHOSPH10	-3	-0.0570666	-0.110603	-0.00352968	0.0366911	0.167933
ENSG00000119147	C2orf40	-3	-0.139967	-0.271375	-0.0085588	0.0368322	0.168363
ENSG00000169410	PTPN9	-3	-0.110835	-0.214917	-0.00675296	0.0368765	0.168363
ENSG00000198561	CTNND1	-3	-0.0648305	-0.125755	-0.00390571	0.0370138	0.168753
ENSG00000122882	ECD	-3	-0.0367612	-0.0713149	-0.00220744	0.0370535	0.168753
ENSG00000225190	PLEKHM1	3	0.0412517	0.00242204	0.0800815	0.0373225	0.169728
ENSG00000047315	POLR2B	-3	-0.0563598	-0.109421	-0.00329874	0.0373596	0.169728
ENSG00000124875	CXCL6	3	0.13676	0.00773477	0.265785	0.0377592	0.171333
ENSG00000272391	POM121C	-3	-0.0466297	-0.0906361	-0.00262329	0.03782	0.171398
ENSG00000138496	PARP9	3	0.126186	0.00706481	0.245308	0.037875	0.171437
ENSG00000185670	ZBTB3	-3	-0.0740992	-0.144326	-0.0038722	0.0386369	0.174671
ENSG00000132953	XPO4	-3	-0.0596467	-0.116198	-0.00309512	0.038712	0.174796
ENSG00000204568	MRPS18B	-3	-0.0781366	-0.152244	-0.00402878	0.0387799	0.174889
ENSG00000172123	SLFN12	3	0.0852986	0.0043529	0.166244	0.0388887	0.17501
ENSG00000115107	STEAP3	-3	-0.0998217	-0.194584	-0.00505967	0.0389596	0.17501
ENSG00000115568	ZNF142	-3	-0.0427515	-0.0833361	-0.0021669	0.0389598	0.17501
ENSG00000127124	HIVEP3	-3	-0.126361	-0.24634	-0.00638229	0.0389964	0.17501
ENSG00000104613	INTS10	-3	-0.0289741	-0.0564921	-0.00145613	0.0390484	0.17503
ENSG00000115758	ODC1	-1	-0.0782954	-0.152784	-0.00380649	0.039387	0.176201
ENSG00000196504	PRPF40A	3	0.0386512	0.00187571	0.0754268	0.0394052	0.176201
ENSG00000082701	GSK3B	3	0.0666981	0.00313258	0.130264	0.0397292	0.177435
ENSG00000169914	OTUD3	-3	-0.0659337	-0.128843	-0.0030243	0.0399576	0.178065
ENSG00000168826	ZBTB49	3	0.0481705	0.00220738	0.0941337	0.0399669	0.178065
ENSG00000026950	BTN3A1	3	0.0943338	0.0042746	0.184393	0.0400733	0.178324
ENSG00000107021	TBC1D13	-3	-0.0944959	-0.184788	-0.00420366	0.0402463	0.178878
ENSG00000115053	NCL	-3	-0.0387654	-0.0758891	-0.00164158	0.0406942	0.180651
ENSG00000171103	TRMT61B	-3	-0.0763888	-0.149567	-0.0032106	0.0407608	0.180729
ENSG00000168264	IRF2BP2	3	0.0363402	0.00150372	0.0711767	0.0408977	0.181118
ENSG00000138615	CILP	-1	-0.0975021	-0.191002	-0.00400216	0.0409676	0.18121
ENSG00000176915	ANKLE2	-3	-0.0260223	-0.0509842	-0.00106052	0.0410292	0.181266
ENSG00000140575	IQGAP1	3	0.0975073	0.003918	0.191097	0.04115	0.181582
ENSG00000148840	PPRC1	-3	-0.103605	-0.203311	-0.00389981	0.0416877	0.183598
ENSG00000107672	NSMCE4A	-3	-0.0395559	-0.0776264	-0.0014854	0.0417066	0.183598
ENSG00000110697	PITPNM1	1	0.0310161	0.00115673	0.0608754	0.0417613	0.18362
ENSG00000115840	SLC25A12	-3	-0.045389	-0.0891269	-0.00165122	0.0419558	0.184111
ENSG00000139182	CLSTN3	3	0.07503	0.0027236	0.147336	0.0419727	0.184111
ENSG00000164244	PRRC1	-3	-0.0633187	-0.124401	-0.00223627	0.0421821	0.18481
ENSG00000163161	ERCC3	-3	-0.0436891	-0.0858654	-0.00151291	0.0423291	0.184943
ENSG00000143303	RRNAD1	3	0.04712	0.00162498	0.0926151	0.0423596	0.184943
ENSG00000136156	ITM2B	3	0.170441	0.00582757	0.335055	0.0424227	0.184943
ENSG00000107959	PITRM1	-3	-0.0433034	-0.0851293	-0.00147755	0.0424377	0.184943
ENSG00000163281	GNPDA2	-3	-0.117359	-0.230752	-0.00396582	0.042508	0.184943
ENSG00000250565	ATP6V1E2	-3	-0.09998	-0.196594	-0.00336582	0.0425353	0.184943
ENSG00000186575	NF2	-3	-0.0388876	-0.0764712	-0.00130404	0.0425634	0.184943
ENSG00000114423	CBLB	-3	-0.0637007	-0.12534	-0.00206145	0.0428148	0.185816
ENSG00000110048	OSBP	-3	-0.0768687	-0.151299	-0.00243818	0.0429529	0.185839
ENSG00000111845	PAK1IP1	-3	-0.0744477	-0.146551	-0.00234418	0.0430026	0.185839
ENSG00000096080	MRPS18A	-3	-0.0962758	-0.189525	-0.00302662	0.0430135	0.185839
ENSG00000124784	RIOK1	-3	-0.0840249	-0.165411	-0.00263837	0.0430214	0.185839
ENSG00000155090	KLF10	-3	-0.0951076	-0.18732	-0.00289529	0.0432277	0.186511
ENSG00000139197	PEX5	-3	-0.089424	-0.176157	-0.00269091	0.0433033	0.186619
ENSG00000101187	SLCO4A1	-3	-0.108415	-0.213624	-0.00320586	0.0434159	0.186672
ENSG00000105339	DENND3	3	0.198789	0.00587737	0.3917	0.0434168	0.186672
ENSG00000177575	CD163	-3	-0.0876428	-0.172802	-0.00248407	0.0436813	0.187556
ENSG00000158623	COPG2	-3	-0.0788136	-0.155412	-0.00221534	0.0437321	0.187556
ENSG00000142634	EFHD2	3	0.0574781	0.00160426	0.113352	0.043775	0.187556
ENSG00000167447	SMG8	-3	-0.0741916	-0.146462	-0.00192098	0.0442135	0.189215
ENSG00000089123	TASP1	-3	-0.0630451	-0.124569	-0.00152138	0.0445975	0.190638
ENSG00000274512	TBC1D3L	3	0.274771	0.00651528	0.543027	0.0446894	0.190809
ENSG00000147144	CCDC120	-3	-0.0550746	-0.108859	-0.00129016	0.0447519	0.190855
ENSG00000196470	SIAH1	3	0.10509	0.00229712	0.207883	0.0450954	0.192098
ENSG00000214655	ZSWIM8	3	0.13712	0.00278189	0.271459	0.0454408	0.193346
ENSG00000108406	DHX40	-1	-0.0386466	-0.0765364	-0.000756796	0.0455963	0.193784
ENSG00000101019	UQCC1	-3	-0.0422373	-0.0836617	-0.000812845	0.0456708	0.193878
ENSG00000100418	DESI1	-3	-0.036475	-0.0722577	-0.000692175	0.04573	0.193906
ENSG00000092621	PHGDH	-3	-0.160802	-0.318657	-0.00294659	0.0458742	0.194294
ENSG00000183307	TMEM121B	3	0.119684	0.00214454	0.237223	0.0459639	0.194443
ENSG00000108840	HDAC5	1	0.116905	0.00206792	0.231742	0.0460148	0.194443
ENSG00000174943	KCTD13	3	0.111995	0.00191797	0.222071	0.0461396	0.194574
ENSG00000089006	SNX5	-3	-0.0305239	-0.0605336	-0.000514115	0.0462022	0.194574
ENSG00000159228	CBR1	1	0.083499	0.0014057	0.165592	0.046204	0.194574
ENSG00000162368	CMPK1	-3	-0.0483184	-0.0959092	-0.000727699	0.0465983	0.195964
ENSG00000068878	PSME4	-3	-0.0464718	-0.0922526	-0.000691096	0.0466404	0.195964
ENSG00000119979	FAM45A	3	0.0616745	0.000837212	0.122512	0.0469295	0.196954
ENSG00000108829	LRRC59	-3	-0.0416263	-0.0827053	-0.000547406	0.0470242	0.197123
ENSG00000105939	ZC3HAV1	-3	-0.109356	-0.217325	-0.00138604	0.0471306	0.197123
ENSG00000163428	LRRC58	-3	-0.0469156	-0.0932376	-0.000593684	0.0471351	0.197123
ENSG00000128311	TST	3	0.0852414	0.00106027	0.169423	0.0471834	0.197123
ENSG00000100462	PRMT5	-3	-0.0446572	-0.0888224	-0.000492003	0.0475018	0.198229
ENSG00000159445	THEM4	-3	-0.080706	-0.160608	-0.000804073	0.0477386	0.198992
ENSG00000196459	TRAPPC2	3	0.0380002	0.000356702	0.0756436	0.0478682	0.199307
ENSG00000184117	NIPSNAP1	-3	-0.11581	-0.2307	-0.000919096	0.0481952	0.200442
ENSG00000094841	UPRT	-3	-0.0789564	-0.157339	-0.000573645	0.0483467	0.200846
ENSG00000163629	PTPN13	3	0.0966075	0.000632314	0.192583	0.0485096	0.201296
ENSG00000079999	KEAP1	-3	-0.0632151	-0.126205	-0.000224867	0.0491877	0.20388
ENSG00000147099	HDAC8	-3	-0.0562115	-0.112263	-0.000159571	0.0493513	0.204219
ENSG00000136167	LCP1	3	0.0880688	0.000237115	0.1759	0.0493847	0.204219
ENSG00000125875	TBC1D20	3	0.0605116	0.000140424	0.120883	0.0494695	0.204219
ENSG00000198668	CALM1	-3	-0.032642	-0.0652116	-7.23502e-05	0.0494932	0.204219
ENSG00000040531	CTNS	-3	-0.0407787	-0.0814766	-8.09355e-05	0.0495461	0.204219
ENSG00000163659	TIPARP	-3	-0.0622666	-0.124487	-4.6001e-05	0.0498309	0.205163
ENSG00000072201	LNX1	-1	-0.0775663	-0.155116	-1.64102e-05	0.0499515	0.205431
ENSG00000024422	EHD2	-3	-0.102186	-0.204387	1.50098e-05	0.0500337	0.205539
ENSG00000100568	VTI1B	-1	-0.0447714	-0.0896439	0.000101114	0.0505185	0.2073
ENSG00000049245	VAMP3	3	0.0849334	-0.000223484	0.17009	0.0506043	0.207421
ENSG00000100439	ABHD4	3	0.0831157	-0.000261161	0.166493	0.0507219	0.207615
ENSG00000068903	SIRT2	3	0.0366709	-0.000121941	0.0734638	0.0507641	0.207615
ENSG00000063978	RNF4	-3	-0.0258994	-0.0518926	9.38403e-05	0.0508329	0.207666
ENSG00000018510	AGPS	-3	-0.0475985	-0.0953829	0.00018593	0.0508981	0.207703
ENSG00000162408	NOL9	-3	-0.0496996	-0.0996326	0.000233436	0.0510807	0.208217
ENSG00000120949	TNFRSF8	1	0.0797789	-0.00040054	0.159958	0.0511555	0.208242
ENSG00000111412	C12orf49	-3	-0.0476576	-0.095574	0.000258758	0.0512501	0.208242
ENSG00000164209	SLC25A46	-1	-0.0586009	-0.117522	0.000319725	0.0512562	0.208242
ENSG00000071626	DAZAP1	3	0.0327292	-0.000193371	0.0656519	0.0513609	0.208348
ENSG00000130204	TOMM40	-3	-0.115052	-0.230819	0.000715429	0.0514327	0.208348
ENSG00000168569	TMEM223	-3	-0.0518175	-0.103975	0.000339753	0.0515112	0.208348
ENSG00000132128	LRRC41	-3	-0.0744748	-0.149454	0.00050469	0.0515622	0.208348
ENSG00000121989	ACVR2A	3	0.0602654	-0.000409011	0.12094	0.0515645	0.208348
ENSG00000181790	ADGRB1	-3	-0.0893699	-0.179478	0.000738384	0.0519071	0.209503
ENSG00000204386	NEU1	1	0.0492333	-0.000429088	0.0988957	0.0520126	0.209699
ENSG00000182446	NPLOC4	-3	-0.0240526	-0.0483408	0.000235573	0.0522638	0.210412
ENSG00000162736	NCSTN	-1	-0.0416078	-0.0836302	0.000414585	0.0523035	0.210412
ENSG00000138231	DBR1	-3	-0.0392897	-0.078992	0.000412594	0.0524288	0.210686
ENSG00000163904	SENP2	3	0.0329128	-0.000362176	0.0661878	0.0525463	0.210928
ENSG00000089220	PEBP1	-3	-0.152571	-0.30698	0.00183858	0.052791	0.211589
ENSG00000134697	GNL2	-3	-0.126806	-0.255158	0.00154676	0.0528255	0.211589
ENSG00000167962	ZNF598	-3	-0.045174	-0.0909282	0.00058024	0.052977	0.211965
ENSG00000203747	FCGR3A	3	0.11363	-0.00156805	0.228829	0.053201	0.2126
ENSG00000048544	MRPS10	-3	-0.0414368	-0.0834542	0.000580617	0.053251	0.2126
ENSG00000003400	CASP10	-3	-0.0845803	-0.170387	0.00122609	0.0533647	0.212824
ENSG00000172785	CBWD1	3	0.0696558	-0.00106592	0.140378	0.0535544	0.21335
ENSG00000173598	NUDT4	-3	-0.0579021	-0.116705	0.000901214	0.053616	0.213365
ENSG00000055332	EIF2AK2	3	0.111076	-0.00177562	0.223928	0.0537152	0.21353
ENSG00000183576	SETD3	-3	-0.0700911	-0.141373	0.00119074	0.0539518	0.21407
ENSG00000059378	PARP12	3	0.0899857	-0.00153461	0.181506	0.0539673	0.21407
ENSG00000131748	STARD3	3	0.109671	-0.00195701	0.221299	0.054154	0.214572
ENSG00000183655	KLHL25	1	0.0617178	-0.00111661	0.124552	0.0542126	0.214572
ENSG00000121716	PILRB	3	0.185306	-0.00339621	0.374008	0.0542683	0.214572
ENSG00000134759	ELP2	-3	-0.0419359	-0.0846749	0.000803085	0.0544631	0.215112
ENSG00000181381	DDX60L	3	0.143067	-0.00301609	0.28915	0.0549214	0.21669
ENSG00000100285	NEFH	-3	-0.110297	-0.222995	0.00240073	0.0550841	0.216986
ENSG00000167325	RRM1	-3	-0.110137	-0.222685	0.00241108	0.055114	0.216986
ENSG00000105617	LENG1	3	0.0508494	-0.00114692	0.102846	0.055272	0.217287
ENSG00000206503	HLA-A	3	0.0579212	-0.00131528	0.117158	0.0553085	0.217287
ENSG00000127837	AAMP	-3	-0.0621855	-0.125814	0.00144334	0.0554282	0.217526
ENSG00000093167	LRRFIP2	3	0.0467697	-0.00113956	0.094679	0.0557039	0.218376
ENSG00000101464	PIGU	-3	-0.0481671	-0.0975617	0.00122744	0.0559713	0.219191
ENSG00000157600	TMEM164	3	0.131188	-0.00340865	0.265784	0.056091	0.219427
ENSG00000272333	KMT2B	3	0.0378706	-0.00100042	0.0767417	0.056195	0.219601
ENSG00000137996	RTCA	-1	-0.0314877	-0.0638559	0.000880552	0.0565666	0.220787
ENSG00000179409	GEMIN4	-3	-0.165447	-0.335574	0.00467895	0.0566425	0.220787
ENSG00000126107	HECTD3	-3	-0.038407	-0.077914	0.00110009	0.0567296	0.220787
ENSG00000204576	PRR3	-3	-0.0758407	-0.15387	0.00218802	0.0567795	0.220787
ENSG00000124299	PEPD	-3	-0.120014	-0.243499	0.00347148	0.0567977	0.220787
ENSG00000130741	EIF2S3	-3	-0.0493337	-0.100185	0.00151783	0.0572415	0.222097
ENSG00000161013	MGAT4B	-3	-0.0493197	-0.10016	0.0015202	0.0572552	0.222097
ENSG00000172164	SNTB1	-3	-0.0491274	-0.099851	0.00159631	0.0576589	0.223428
ENSG00000175283	DOLK	-3	-0.0621451	-0.126334	0.00204423	0.057756	0.223537
ENSG00000011198	ABHD5	3	0.179591	-0.0059461	0.365128	0.057808	0.223537
ENSG00000081760	AACS	-3	-0.0881394	-0.179265	0.00298581	0.0579939	0.224021
ENSG00000248333	CDK11B	3	0.0520688	-0.00184369	0.105981	0.0583662	0.224894
ENSG00000141543	EIF4A3	-3	-0.0871452	-0.177379	0.00308874	0.0583747	0.224894
ENSG00000189298	ZKSCAN3	-3	-0.0517027	-0.105256	0.00185021	0.0584578	0.224894
ENSG00000005175	RPAP3	3	0.0397518	-0.00142352	0.0809271	0.0584639	0.224894
ENSG00000157764	BRAF	3	0.0468988	-0.00170776	0.0955053	0.0586107	0.225211
ENSG00000197930	ERO1A	3	0.0585787	-0.00215625	0.119314	0.0587071	0.225211
ENSG00000122512	PMS2	-3	-0.0692529	-0.14108	0.00257448	0.0587963	0.225211
ENSG00000106609	TMEM248	-3	-0.0236419	-0.0481634	0.000879548	0.058803	0.225211
ENSG00000059728	MXD1	3	0.203978	-0.00767173	0.415628	0.0589025	0.225211
ENSG00000134255	CEPT1	-3	-0.0776168	-0.158156	0.00292243	0.0589126	0.225211
ENSG00000114993	RTKN	-3	-0.100873	-0.205624	0.00387758	0.059105	0.225539
ENSG00000137310	TCF19	-3	-0.0591155	-0.120533	0.00230174	0.0592262	0.225539
ENSG00000143119	CD53	3	0.042074	-0.00163967	0.0857877	0.0592347	0.225539
ENSG00000105438	KDELR1	-3	-0.0656682	-0.133921	0.00258488	0.0593305	0.225539
ENSG00000143797	MBOAT2	3	0.268212	-0.010623	0.547048	0.0593901	0.225539
ENSG00000046651	OFD1	3	0.0485351	-0.00192322	0.0989933	0.0593948	0.225539
ENSG00000165626	BEND7	3	0.134821	-0.00535973	0.275002	0.0594263	0.225539
ENSG00000122862	SRGN	3	0.133032	-0.00545756	0.271522	0.0597375	0.226256
ENSG00000101457	DNTTIP1	3	0.0611698	-0.00250956	0.124849	0.0597379	0.226256
ENSG00000160654	CD3G	-3	-0.158291	-0.323199	0.00661648	0.0599276	0.226741
ENSG00000174109	C16orf91	-3	-0.0702384	-0.143463	0.00298628	0.0601037	0.227175
ENSG00000178307	TMEM11	3	0.0484541	-0.00210608	0.0990142	0.0603371	0.227824
ENSG00000101082	SLA2	-1	-0.0509556	-0.104139	0.00222781	0.0603999	0.227828
ENSG00000141127	PRPSAP2	-3	-0.0366772	-0.0749856	0.0016312	0.0605857	0.228295
ENSG00000163608	NEPRO	-3	-0.0404319	-0.0826738	0.0018099	0.060657	0.22833
ENSG00000151502	VPS26B	-1	-0.0290866	-0.059501	0.00132783	0.0608759	0.228921
ENSG00000156265	MAP3K7CL	3	0.185591	-0.00881466	0.379996	0.0613318	0.2304
ENSG00000013810	TACC3	3	0.0542738	-0.00264594	0.111194	0.0616431	0.231334
ENSG00000178802	MPI	-3	-0.0822051	-0.168494	0.0040836	0.0618724	0.231766
ENSG00000136731	UGGT1	3	0.0259622	-0.0012909	0.0532154	0.0618839	0.231766
ENSG00000204287	HLA-DRA	3	0.0607447	-0.00305882	0.124548	0.0620412	0.231924
ENSG00000128268	MGAT3	-3	-0.0950906	-0.194973	0.00479232	0.0620517	0.231924
ENSG00000181481	RNF135	3	0.0552707	-0.00283259	0.113374	0.0622636	0.23248
ENSG00000105447	GRWD1	-3	-0.118073	-0.24235	0.00620291	0.0625837	0.233439
ENSG00000089154	GCN1	-3	-0.0537832	-0.110408	0.0028414	0.0626576	0.233479
ENSG00000167699	GLOD4	-3	-0.087358	-0.179451	0.00473541	0.0630011	0.234522
ENSG00000253719	ATXN7L3B	-3	-0.0676534	-0.13903	0.00372329	0.0632082	0.234904
ENSG00000107758	PPP3CB	-3	-0.0663939	-0.136451	0.00366308	0.0632424	0.234904
ENSG00000140694	PARN	-3	-0.0727051	-0.149437	0.00402647	0.0632947	0.234904
ENSG00000149591	TAGLN	3	0.10687	-0.0059466	0.219686	0.0633605	0.234911
ENSG00000198218	QRICH1	-1	-0.0410451	-0.0844419	0.00235173	0.0637748	0.236046
ENSG00000053900	ANAPC4	3	0.0590867	-0.00339614	0.121569	0.0638202	0.236046
ENSG00000139433	GLTP	-3	-0.0386206	-0.0794669	0.00222568	0.0638584	0.236046
ENSG00000184640	2009-09-01	-3	-0.0628894	-0.129459	0.00368047	0.0640829	0.236638
ENSG00000153989	NUS1	-1	-0.0920345	-0.189525	0.00545609	0.0642741	0.236954
ENSG00000136504	KAT7	-1	-0.0325008	-0.0669313	0.0019297	0.0642969	0.236954
ENSG00000158411	MITD1	3	0.0546578	-0.00325993	0.112575	0.0643645	0.236967
ENSG00000112357	PEX7	-3	-0.0774503	-0.159549	0.00464799	0.0644577	0.237073
ENSG00000113716	HMGXB3	-3	-0.0648792	-0.133679	0.00392039	0.0645619	0.23722
ENSG00000110917	MLEC	-3	-0.0407297	-0.083955	0.00249571	0.0647759	0.23777
ENSG00000183826	BTBD9	-3	-0.0617454	-0.127309	0.00381858	0.0649196	0.237841
ENSG00000166946	CCNDBP1	1	0.050484	-0.00313133	0.104099	0.0649656	0.237841
ENSG00000119599	DCAF4	-3	-0.0705319	-0.145445	0.0043813	0.0649888	0.237841
ENSG00000139154	AEBP2	-3	-0.0417076	-0.0860935	0.00267838	0.0655199	0.239547
ENSG00000146067	FAM193B	3	0.115619	-0.00752951	0.238767	0.0657494	0.240148
ENSG00000099365	STX1B	-3	-0.126496	-0.261283	0.00829095	0.0658558	0.240299
ENSG00000218891	ZNF579	-3	-0.0577198	-0.119261	0.00382185	0.0660261	0.240467
ENSG00000109111	SUPT6H	-1	-0.0334096	-0.0690322	0.00221301	0.0660324	0.240467
ENSG00000086232	EIF2AK1	-1	-0.0884145	-0.182726	0.00589731	0.0661497	0.240657
ENSG00000018280	SLC11A1	3	0.158028	-0.0106573	0.326713	0.0663375	0.241103
ENSG00000113108	APBB3	3	0.141097	-0.00960759	0.291801	0.0665036	0.241207
ENSG00000144741	SLC25A26	-3	-0.107204	-0.221728	0.00731984	0.0665513	0.241207
ENSG00000131042	LILRB2	3	0.102365	-0.00700565	0.211735	0.0665917	0.241207
ENSG00000162775	RBM15	-3	-0.0891456	-0.184426	0.00613441	0.0666873	0.241207
ENSG00000163704	PRRT3	-3	-0.109144	-0.225801	0.00751312	0.0666933	0.241207
ENSG00000125485	DDX31	-3	-0.0825078	-0.170721	0.00570533	0.0667728	0.241259
ENSG00000094914	AAAS	1	0.0374159	-0.00259713	0.0774288	0.06684	0.241265
ENSG00000117174	ZNHIT6	-3	-0.073689	-0.152548	0.00517034	0.0670318	0.241476
ENSG00000116350	SRSF4	1	0.0202407	-0.00142612	0.0419076	0.0671067	0.241476
ENSG00000132388	UBE2G1	-3	-0.0352043	-0.0728976	0.00248907	0.0671695	0.241476
ENSG00000181220	ZNF746	3	0.11748	-0.00831751	0.243278	0.0671939	0.241476
ENSG00000148334	PTGES2	-3	-0.096424	-0.199702	0.00685372	0.0672654	0.241476
ENSG00000168286	THAP11	-3	-0.0639979	-0.132551	0.0045554	0.0672913	0.241476
ENSG00000108423	TUBD1	3	0.046937	-0.00335749	0.0972314	0.0673812	0.241564
ENSG00000137094	DNAJB5	-3	-0.0888568	-0.18415	0.00643655	0.0676128	0.242159
ENSG00000101843	PSMD10	-3	-0.0768776	-0.159391	0.00563624	0.0678374	0.242728
ENSG00000106105	GARS	-3	-0.0782241	-0.162238	0.00578996	0.0680176	0.243137
ENSG00000102054	RBBP7	-3	-0.0349604	-0.0725211	0.00260031	0.0681103	0.243138
ENSG00000167895	TMC8	-3	-0.0513243	-0.106474	0.00382537	0.0681499	0.243138
ENSG00000196116	TDRD7	3	0.0688983	-0.00515463	0.142951	0.0682222	0.243161
ENSG00000144504	ANKMY1	-3	-0.0462578	-0.0960184	0.00350281	0.0684556	0.243544
ENSG00000153914	SREK1	3	0.0510264	-0.00387285	0.105926	0.0685007	0.243544
ENSG00000159461	AMFR	-3	-0.0503807	-0.104623	0.00386119	0.0686913	0.243544
ENSG00000164136	IL15	3	0.0765596	-0.00588956	0.159009	0.0687653	0.243544
ENSG00000148672	GLUD1	-3	-0.0544314	-0.11306	0.00419743	0.0688133	0.243544
ENSG00000105397	TYK2	3	0.091399	-0.00706739	0.189865	0.0688675	0.243544
ENSG00000035115	SH3YL1	-3	-0.0972232	-0.201976	0.00752918	0.0688977	0.243544
ENSG00000128923	MINDY2	3	0.0467104	-0.00362747	0.0970484	0.0689535	0.243544
ENSG00000077147	TM9SF3	-3	-0.0420524	-0.0873725	0.00326782	0.0689663	0.243544
ENSG00000181830	SLC35C1	-3	-0.0639042	-0.13278	0.00497172	0.0689898	0.243544
ENSG00000078070	MCCC1	-3	-0.0590339	-0.122693	0.0046249	0.0691299	0.243805
ENSG00000071127	WDR1	-3	-0.0240416	-0.049982	0.00189874	0.0692935	0.244149
ENSG00000139645	ANKRD52	-3	-0.0609939	-0.126835	0.00484667	0.0694184	0.244356
ENSG00000142227	EMP3	3	0.0712679	-0.00586308	0.148399	0.0701443	0.246583
ENSG00000204267	TAP2	3	0.119993	-0.00989042	0.249877	0.0701848	0.246583
ENSG00000198105	ZNF248	3	0.0598948	-0.00496016	0.12475	0.0702858	0.246702
ENSG00000160410	SHKBP1	1	0.0738595	-0.00623669	0.153956	0.0707075	0.247947
ENSG00000198015	MRPL42	-3	-0.0423906	-0.0883837	0.00360244	0.0708483	0.248205
ENSG00000183049	CAMK1D	1	0.0497773	-0.00426063	0.103815	0.0710073	0.248526
ENSG00000176903	PNMA1	-3	-0.0579693	-0.120952	0.0050139	0.0712412	0.249046
ENSG00000120437	ACAT2	-3	-0.0917427	-0.191438	0.00795259	0.071291	0.249046
ENSG00000196715	VKORC1L1	-3	-0.0920228	-0.19224	0.00819479	0.0719084	0.250965
ENSG00000138036	DYNC2LI1	3	0.0706439	-0.00632524	0.147613	0.0720351	0.25117
ENSG00000138698	RAP1GDS1	-3	-0.0588508	-0.123021	0.00531911	0.0722562	0.251543
ENSG00000132763	MMACHC	-3	-0.0698194	-0.145955	0.00631647	0.0722786	0.251543
ENSG00000138346	DNA2	3	0.0849074	-0.00774959	0.177564	0.0724885	0.252023
ENSG00000080824	HSP90AA1	1	0.0835712	-0.00766286	0.174805	0.0725989	0.252023
ENSG00000171365	CLCN5	-3	-0.0552079	-0.115483	0.00506692	0.0726215	0.252023
ENSG00000102897	LYRM1	1	0.0740204	-0.0069073	0.154948	0.0730244	0.253021
ENSG00000141503	MINK1	-1	-0.037052	-0.0775647	0.00346061	0.0730461	0.253021
ENSG00000164048	ZNF589	-1	-0.0487009	-0.102072	0.00466977	0.0736997	0.255045
ENSG00000107937	GTPBP4	-3	-0.0454081	-0.0952321	0.00441595	0.0740587	0.256047
ENSG00000197498	RPF2	-3	-0.12312	-0.258291	0.0120517	0.0742263	0.256342
ENSG00000261371	PECAM1	3	0.0928695	-0.00911055	0.19485	0.0742828	0.256342
ENSG00000143321	HDGF	-3	-0.0769407	-0.161489	0.00760776	0.074488	0.256757
ENSG00000047230	CTPS2	-3	-0.0469497	-0.0985513	0.00465197	0.0745424	0.256757
ENSG00000126775	ATG14	-1	-0.041858	-0.0879085	0.00419246	0.0748263	0.257495
ENSG00000165733	BMS1	-3	-0.111613	-0.234546	0.0113196	0.0751594	0.2584
ENSG00000090989	EXOC1	3	0.0842054	-0.00859539	0.177006	0.0753335	0.258757
ENSG00000103343	ZNF174	-3	-0.0373732	-0.0785754	0.00382906	0.0754338	0.258861
ENSG00000145912	NHP2	-3	-0.0981633	-0.206453	0.0101267	0.075621	0.259262
ENSG00000244754	N4BP2L2	3	0.198707	-0.0210578	0.418472	0.0763679	0.261579
ENSG00000256294	ZNF225	-3	-0.0469522	-0.0989714	0.00506696	0.0768851	0.263107
ENSG00000170633	RNF34	3	0.0440572	-0.00479558	0.0929099	0.0771335	0.263712
ENSG00000180370	PAK2	3	0.0560283	-0.00613154	0.118188	0.0772902	0.264003
ENSG00000152683	SLC30A6	-1	-0.0452361	-0.0954539	0.00498161	0.0774738	0.264386
ENSG00000056586	RC3H2	3	0.042178	-0.00467945	0.0890354	0.0776931	0.264877
ENSG00000213626	LBH	-3	-0.094094	-0.198667	0.0104786	0.0778049	0.264877
ENSG00000106459	NRF1	-3	-0.0268975	-0.0567932	0.00299826	0.0778333	0.264877
ENSG00000080298	RFX3	3	0.0636615	-0.00716503	0.134488	0.078122	0.265615
ENSG00000074800	ENO1	-3	-0.0825635	-0.174544	0.00941693	0.078526	0.266407
ENSG00000130338	TULP4	-3	-0.0850975	-0.179908	0.0097129	0.0785479	0.266407
ENSG00000070495	JMJD6	1	0.0437339	-0.00499558	0.0924634	0.0785715	0.266407
ENSG00000118242	MREG	-1	-0.0919079	-0.194365	0.0105489	0.0787189	0.266473
ENSG00000140350	ANP32A	3	0.159975	-0.0184083	0.338358	0.0787978	0.266473
ENSG00000177889	UBE2N	-3	-0.0312443	-0.066085	0.00359646	0.0788078	0.266473
ENSG00000058453	CROCC	3	0.0494315	-0.00581346	0.104676	0.0794792	0.268497
ENSG00000135372	NAT10	-3	-0.111626	-0.236503	0.0132506	0.0797751	0.26925
ENSG00000204516	MICB	1	0.0811773	-0.0096651	0.17202	0.079871	0.269327
ENSG00000103423	DNAJA3	-3	-0.0869906	-0.184414	0.0104324	0.0801038	0.269866
ENSG00000114450	GNB4	3	0.0843506	-0.010182	0.178883	0.0803155	0.270332
ENSG00000156206	CFAP161	3	0.222442	-0.0269586	0.471842	0.0804461	0.270525
ENSG00000138376	BARD1	3	0.0641084	-0.00782253	0.136039	0.0806692	0.271028
ENSG00000257103	LSM14A	-3	-0.0599664	-0.127366	0.00743293	0.0811913	0.272534
ENSG00000175662	TOM1L2	-3	-0.0327614	-0.0696207	0.00409784	0.0814972	0.273246
ENSG00000136243	NUPL2	-1	-0.0342187	-0.0727243	0.00428697	0.0815515	0.273246
ENSG00000161638	ITGA5	3	0.0405936	-0.00511357	0.0863009	0.081738	0.273351
ENSG00000172985	SH3RF3	-1	-0.0816984	-0.173713	0.0103163	0.0818203	0.273351
ENSG00000137288	UQCC2	3	0.0497377	-0.00630155	0.105777	0.0819348	0.273351
ENSG00000158290	CUL4B	3	0.0517565	-0.0065748	0.110088	0.0820265	0.273351
ENSG00000196776	CD47	-3	-0.0502123	-0.106807	0.0063826	0.0820479	0.273351
ENSG00000167323	STIM1	-3	-0.021968	-0.046729	0.00279287	0.0820536	0.273351
ENSG00000010610	CD4	-3	-0.0985448	-0.209635	0.0125458	0.0821018	0.273351
ENSG00000242550	SERPINB10	-3	-0.165373	-0.351897	0.0211518	0.0822628	0.273641
ENSG00000164975	SNAPC3	1	0.0388367	-0.00498034	0.0826538	0.0823536	0.273696
ENSG00000113648	H2AFY	-1	-0.0410843	-0.0875198	0.00535118	0.0829004	0.275217
ENSG00000198917	SPOUT1	-3	-0.0865453	-0.184382	0.0112916	0.0829607	0.275217
ENSG00000066027	PPP2R5A	3	0.0557896	-0.00733156	0.118911	0.0832179	0.275275
ENSG00000134864	GGACT	-3	-0.187574	-0.399828	0.02468	0.0832615	0.275275
ENSG00000101557	USP14	-3	-0.041328	-0.0880939	0.00543792	0.0832628	0.275275
ENSG00000176182	MYPOP	-3	-0.0392376	-0.0836404	0.0051652	0.083279	0.275275
ENSG00000104365	IKBKB	3	0.0636607	-0.0084203	0.135742	0.0834506	0.275275
ENSG00000072818	ACAP1	1	0.0528646	-0.00700122	0.11273	0.0834965	0.275275
ENSG00000180357	ZNF609	-3	-0.0596117	-0.127124	0.00790093	0.0835247	0.275275
ENSG00000060558	GNA15	-3	-0.0579916	-0.12368	0.00769692	0.0835751	0.275275
ENSG00000198612	COPS8	-3	-0.0319045	-0.0680525	0.00424347	0.0836516	0.275282
ENSG00000073578	SDHA	-3	-0.05769	-0.123163	0.00778313	0.0841726	0.27654
ENSG00000121064	SCPEP1	-3	-0.059447	-0.126917	0.00802266	0.084184	0.27654
ENSG00000118197	DDX59	3	0.0886533	-0.0121535	0.18946	0.0847681	0.278211
ENSG00000113119	TMCO6	3	0.0820951	-0.0114011	0.175591	0.0852577	0.27957
ENSG00000153094	BCL2L11	-1	-0.0492196	-0.10531	0.00687112	0.0854564	0.279972
ENSG00000117859	OSBPL9	-1	-0.0399274	-0.0854679	0.00561303	0.0857253	0.280604
ENSG00000100422	CERK	-3	-0.069214	-0.148183	0.00975459	0.0858222	0.280672
ENSG00000241852	C8orf58	1	0.0537602	-0.00767162	0.115192	0.086308	0.282011
ENSG00000120656	TAF12	3	0.0488141	-0.00701045	0.104639	0.0865597	0.282583
ENSG00000249471	ZNF324B	-3	-0.0865727	-0.185681	0.012536	0.0868868	0.2834
ENSG00000162894	FCMR	-3	-0.116458	-0.249847	0.0169299	0.0870441	0.28356
ENSG00000101343	CRNKL1	1	0.0417245	-0.00607252	0.0895214	0.0870896	0.28356
ENSG00000176407	KCMF1	3	0.0444368	-0.00648692	0.0953606	0.0872115	0.283707
ENSG00000049541	RFC2	1	0.0397129	-0.00583536	0.0852612	0.0874758	0.284316
ENSG00000151849	CENPJ	3	0.0800088	-0.0118087	0.171826	0.0876566	0.284399
ENSG00000221886	ZBED8	1	0.0731603	-0.010832	0.157153	0.087785	0.284399
ENSG00000183735	TBK1	3	0.0934307	-0.0138391	0.200701	0.0878025	0.284399
ENSG00000172239	PAIP1	-3	-0.034692	-0.0745315	0.00514764	0.0878744	0.284399
ENSG00000119707	RBM25	3	0.0596278	-0.00885034	0.128106	0.0878868	0.284399
ENSG00000100380	ST13	-3	-0.071588	-0.153834	0.0106579	0.0880117	0.284428
ENSG00000100216	TOMM22	-3	-0.127756	-0.27455	0.0190379	0.0880501	0.284428
ENSG00000164096	C4orf3	1	0.0398859	-0.00600048	0.0857722	0.0884441	0.285451
ENSG00000108387	2004-09-01	1	0.145128	-0.0219393	0.312194	0.0886465	0.285854
ENSG00000086102	NFX1	-3	-0.0362534	-0.0780105	0.00550367	0.0888235	0.285986
ENSG00000151690	MFSD6	-3	-0.0476291	-0.102512	0.00725397	0.0889594	0.285986
ENSG00000141564	RPTOR	-3	-0.167152	-0.359771	0.0254659	0.0889732	0.285986
ENSG00000186416	NKRF	-3	-0.0420568	-0.0905306	0.00641694	0.089036	0.285986
ENSG00000184432	COPB2	-1	-0.0352633	-0.075912	0.00538536	0.089075	0.285986
ENSG00000164366	CCDC127	-3	-0.0612534	-0.131883	0.00937635	0.0891739	0.286054
ENSG00000164169	PRMT9	-3	-0.0681389	-0.146732	0.0104537	0.089269	0.286111
ENSG00000009790	TRAF3IP3	3	0.158513	-0.0246749	0.341701	0.089893	0.287751
ENSG00000184220	CMSS1	-3	-0.0741749	-0.159924	0.0115737	0.0899953	0.287751
ENSG00000175166	PSMD2	-3	-0.03597	-0.0775551	0.00561502	0.0900147	0.287751
ENSG00000122687	MRM2	-3	-0.106126	-0.228914	0.0166615	0.0902635	0.288261
ENSG00000176058	TPRN	-3	-0.0480958	-0.103754	0.00756252	0.0903307	0.288261
ENSG00000166224	SGPL1	-1	-0.0333949	-0.0720903	0.00530056	0.0907442	0.28933
ENSG00000135677	GNS	-3	-0.0526066	-0.113619	0.00840599	0.0910412	0.289838
ENSG00000070476	ZXDC	3	0.0467921	-0.00748012	0.101064	0.0910605	0.289838
ENSG00000020922	MRE11	-1	-0.0408774	-0.0883474	0.00659256	0.0914559	0.290846
ENSG00000143319	ISG20L2	3	0.0235019	-0.00380149	0.0508052	0.0915889	0.290956
ENSG00000177427	MIEF2	3	0.0403344	-0.00654026	0.087209	0.0917001	0.290956
ENSG00000166902	MRPL16	-3	-0.049387	-0.106787	0.00801293	0.0917271	0.290956
ENSG00000198919	DZIP3	3	0.0561585	-0.00913562	0.121453	0.0918467	0.291085
ENSG00000109917	ZPR1	-3	-0.0298891	-0.0646978	0.00491971	0.0923845	0.292171
ENSG00000143373	ZNF687	1	0.0401619	-0.00661413	0.0869379	0.092409	0.292171
ENSG00000135723	FHOD1	3	0.0406027	-0.00668933	0.0878947	0.092427	0.292171
ENSG00000100938	GMPR2	3	0.0411483	-0.00683937	0.0891359	0.0928362	0.293091
ENSG00000130227	XPO7	-3	-0.0548543	-0.118834	0.00912546	0.0928769	0.293091
ENSG00000065675	PRKCQ	-3	-0.0592578	-0.128602	0.010086	0.0939559	0.295839
ENSG00000179115	FARSA	-3	-0.0945144	-0.205122	0.0160935	0.0939759	0.295839
ENSG00000257950	P2RX5-TAX1BP3	-3	-0.111347	-0.241658	0.0189646	0.0939884	0.295839
ENSG00000112640	PPP2R5D	-3	-0.0268689	-0.0583489	0.00461104	0.0943514	0.296728
ENSG00000184009	ACTG1	-1	-0.0347005	-0.0753682	0.00596725	0.0944504	0.296787
ENSG00000106628	POLD2	-3	-0.0987056	-0.214479	0.0170676	0.0947176	0.297373
ENSG00000189159	JPT1	1	0.0635893	-0.0110831	0.138262	0.0951052	0.298012
ENSG00000197006	METTL9	-3	-0.0467366	-0.101647	0.00817394	0.0952749	0.298012
ENSG00000169635	HIC2	-3	-0.10987	-0.238965	0.0192248	0.0952986	0.298012
ENSG00000186810	CXCR3	-3	-0.0694536	-0.151067	0.0121593	0.0953247	0.298012
ENSG00000100221	JOSD1	-3	-0.0857345	-0.186548	0.0150791	0.0955533	0.298012
ENSG00000204209	DAXX	1	0.030088	-0.0052956	0.0654715	0.0955879	0.298012
ENSG00000149679	CABLES2	-3	-0.0363967	-0.0792092	0.00641586	0.0956647	0.298012
ENSG00000169981	ZNF35	-3	-0.0852657	-0.185579	0.0150472	0.0957205	0.298012
ENSG00000168118	RAB4A	-1	-0.0559321	-0.121737	0.00987234	0.0957295	0.298012
ENSG00000112425	EPM2A	-3	-0.0715237	-0.155675	0.0126273	0.0957411	0.298012
ENSG00000158985	CDC42SE2	-3	-0.0430411	-0.0936915	0.00760924	0.0958097	0.298012
ENSG00000103264	FBXO31	-3	-0.106676	-0.232286	0.0189336	0.096006	0.298371
ENSG00000131504	DIAPH1	-3	-0.0306163	-0.0667283	0.00549568	0.0965753	0.299888
ENSG00000089639	GMIP	3	0.065675	-0.0118587	0.143209	0.0968762	0.300009
ENSG00000169021	UQCRFS1	-3	-0.100203	-0.218512	0.0181061	0.0969125	0.300009
ENSG00000087266	SH3BP2	3	0.0497509	-0.00899261	0.108494	0.096929	0.300009
ENSG00000171606	ZNF274	3	0.0475414	-0.00859506	0.103678	0.0969399	0.300009
ENSG00000070610	GBA2	1	0.0722388	-0.013104	0.157582	0.0971117	0.300289
ENSG00000104131	EIF3J	-3	-0.0645467	-0.140829	0.0117358	0.0972306	0.3004
ENSG00000162980	ARL5A	-3	-0.0695273	-0.151716	0.0126612	0.0973112	0.3004
ENSG00000088298	EDEM2	3	0.0356541	-0.00651078	0.0778189	0.0974546	0.3004
ENSG00000119314	PTBP3	1	0.0729655	-0.013329	0.15926	0.0974732	0.3004
ENSG00000114544	SLC41A3	-3	-0.153913	-0.336156	0.0283299	0.0978667	0.301361
ENSG00000102738	MRPS31	-3	-0.0323891	-0.0708675	0.00608938	0.0989857	0.304541
ENSG00000136270	TBRG4	-3	-0.0342723	-0.0749976	0.00645297	0.0990647	0.304541
ENSG00000168958	MFF	3	0.0198624	-0.00376315	0.043488	0.0993988	0.305314
ENSG00000063322	MED29	-3	-0.102914	-0.225418	0.0195908	0.099655	0.305734
ENSG00000133028	SCO1	-3	-0.0589965	-0.129233	0.0112403	0.0997014	0.305734
ENSG00000115165	CYTIP	-3	-0.0371388	-0.0813675	0.00708994	0.0998094	0.305811
ENSG00000107201	DDX58	3	0.0875185	-0.0167749	0.191812	0.100028	0.306086
ENSG00000149474	KAT14	-3	-0.127723	-0.279944	0.0244975	0.100065	0.306086
ENSG00000086200	IPO11	-3	-0.0423014	-0.0927379	0.00813506	0.10021	0.306276
ENSG00000108405	P2RX1	3	0.108983	-0.0210179	0.238984	0.100365	0.30633
ENSG00000163220	S100A9	3	0.11536	-0.0222593	0.252979	0.100394	0.30633
ENSG00000137411	VARS2	-3	-0.0722745	-0.158655	0.0141061	0.101026	0.307951
ENSG00000177981	ASB8	3	0.0321563	-0.006292	0.0706046	0.101168	0.307951
ENSG00000178952	TUFM	-3	-0.0762291	-0.167376	0.0149178	0.101176	0.307951
ENSG00000167881	SRP68	-3	-0.0605872	-0.133082	0.0119075	0.101415	0.308424
ENSG00000107404	DVL1	3	0.0338359	-0.00666817	0.07434	0.101569	0.308638
ENSG00000155508	CNOT8	1	0.0374625	-0.00746641	0.0823914	0.102206	0.310319
ENSG00000172005	MAL	-3	-0.175151	-0.385326	0.0350235	0.102394	0.310515
ENSG00000136891	TEX10	-3	-0.0552562	-0.121579	0.0110666	0.102485	0.310515
ENSG00000109775	UFSP2	-3	-0.0975547	-0.214661	0.0195511	0.102523	0.310515
ENSG00000120915	EPHX2	-3	-0.0885502	-0.194884	0.0177831	0.102641	0.310618
ENSG00000113569	NUP155	-3	-0.0624943	-0.137587	0.0125978	0.102859	0.311021
ENSG00000124201	ZNFX1	1	0.0492025	-0.0099592	0.108364	0.103096	0.311483
ENSG00000164040	PGRMC2	-3	-0.0378581	-0.0835153	0.00779907	0.104127	0.314341
ENSG00000185504	FAAP100	-3	-0.0351462	-0.0775487	0.0072563	0.104257	0.314476
ENSG00000108039	XPNPEP1	-1	-0.0388343	-0.0857023	0.00803377	0.104375	0.314576
ENSG00000136250	AOAH	3	0.053808	-0.0112326	0.118849	0.104916	0.315946
ENSG00000107290	SETX	3	0.0450644	-0.00945423	0.099583	0.105215	0.316518
ENSG00000183891	TTC32	3	0.0561498	-0.011792	0.124092	0.105277	0.316518
ENSG00000234719	NPIPB2	1	0.130869	-0.0275614	0.289299	0.105448	0.316773
ENSG00000169221	TBC1D10B	3	0.0330214	-0.00702452	0.0730673	0.106059	0.31835
ENSG00000151729	SLC25A4	-3	-0.0926116	-0.205065	0.0198415	0.106496	0.319245
ENSG00000116809	ZBTB17	1	0.0314041	-0.0067337	0.0695419	0.106547	0.319245
ENSG00000133627	ACTR3B	-1	-0.0703437	-0.155806	0.0151184	0.106692	0.319245
ENSG00000143621	ILF2	-3	-0.0711142	-0.157515	0.0152869	0.106703	0.319245
ENSG00000106804	C5	-3	-0.0630141	-0.139774	0.0137463	0.107622	0.321733
ENSG00000130958	SLC35D2	-3	-0.0828842	-0.18389	0.0181214	0.107764	0.321895
ENSG00000156471	PTDSS1	-3	-0.096384	-0.213882	0.0211139	0.107886	0.322001
ENSG00000127452	FBXL12	-1	-0.0314132	-0.0697791	0.00695266	0.108542	0.323697
ENSG00000151304	SRFBP1	-3	-0.0570414	-0.126745	0.0126619	0.10873	0.323767
ENSG00000091073	DTX2	3	0.0436035	-0.00968076	0.0968878	0.108742	0.323767
ENSG00000073584	SMARCE1	-3	-0.0328183	-0.072945	0.00730847	0.108938	0.324047
ENSG00000162813	BPNT1	1	0.0358091	-0.00798362	0.0796019	0.109011	0.324047
ENSG00000134014	ELP3	-3	-0.067533	-0.150145	0.0150787	0.109107	0.32407
ENSG00000159164	SV2A	-1	-0.0748281	-0.166452	0.0167956	0.109448	0.324821
ENSG00000172531	PPP1CA	3	0.0377082	-0.00847971	0.0838961	0.109569	0.324921
ENSG00000137171	KLC4	1	0.0383263	-0.00864036	0.0852929	0.109733	0.324985
ENSG00000108669	CYTH1	1	0.0229943	-0.00518659	0.0511753	0.109767	0.324985
ENSG00000203485	INF2	-3	-0.0522735	-0.116356	0.0118093	0.10987	0.325028
ENSG00000135108	FBXO21	-3	-0.0395656	-0.0881215	0.00899021	0.110249	0.325748
ENSG00000070423	RNF126	-3	-0.052302	-0.116496	0.0118915	0.11029	0.325748
ENSG00000115761	NOL10	-1	-0.033612	-0.0748974	0.00767329	0.110559	0.32628
ENSG00000015676	NUDCD3	-3	-0.0800056	-0.178304	0.018293	0.110663	0.32628
ENSG00000108349	CASC3	3	0.0595145	-0.0136227	0.132652	0.110735	0.32628
ENSG00000148335	NTMT1	-3	-0.14958	-0.333796	0.0346348	0.111505	0.328285
ENSG00000166452	AKIP1	-3	-0.0595885	-0.133049	0.0138714	0.111865	0.329084
ENSG00000130558	OLFM1	-3	-0.147975	-0.330488	0.0345391	0.112047	0.329209
ENSG00000151065	DCP1B	-3	-0.0812028	-0.18137	0.0189647	0.112086	0.329209
ENSG00000129675	ARHGEF6	-3	-0.0351022	-0.0784142	0.0082098	0.112184	0.329234
ENSG00000131378	RFTN1	-3	-0.0681378	-0.152254	0.0159786	0.112365	0.329503
ENSG00000070669	ASNS	3	0.0505773	-0.0119331	0.113088	0.112782	0.330262
ENSG00000104980	TIMM44	-3	-0.038338	-0.085725	0.00904887	0.112809	0.330262
ENSG00000167491	GATAD2A	-1	-0.0241333	-0.0539849	0.00571829	0.113076	0.330262
ENSG00000141560	FN3KRP	-1	-0.0612635	-0.137052	0.0145249	0.113118	0.330262
ENSG00000140386	SCAPER	-3	-0.0762365	-0.170567	0.0180939	0.11319	0.330262
ENSG00000158863	FAM160B2	3	0.0402229	-0.00956097	0.0900068	0.113295	0.330262
ENSG00000125741	OPA3	-3	-0.115862	-0.259278	0.0275531	0.113327	0.330262
ENSG00000163131	CTSS	1	0.0809034	-0.0192519	0.181059	0.113372	0.330262
ENSG00000116830	TTF2	-3	-0.0560357	-0.125422	0.0133509	0.113458	0.330262
ENSG00000121644	DESI2	-3	-0.0290949	-0.065128	0.00693821	0.113519	0.330262
ENSG00000087253	LPCAT2	3	0.133739	-0.0319707	0.299449	0.113689	0.330483
ENSG00000147383	NSDHL	-3	-0.095333	-0.213483	0.0228173	0.113774	0.330483
ENSG00000166189	HPS6	-3	-0.106315	-0.238123	0.0254934	0.113905	0.330602
ENSG00000079332	SAR1A	-3	-0.0193389	-0.043322	0.00464417	0.114008	0.330642
ENSG00000109670	FBXW7	3	0.0290117	-0.00698043	0.0650039	0.114143	0.330772
ENSG00000185800	DMWD	1	0.0457169	-0.0110221	0.102456	0.114286	0.330925
ENSG00000107438	PDLIM1	3	0.0535312	-0.0129351	0.119998	0.114443	0.330925
ENSG00000185049	NELFA	-3	-0.0312703	-0.0700989	0.00755835	0.114465	0.330925
ENSG00000162545	CAMK2N1	1	0.11503	-0.0281133	0.258173	0.11525	0.332935
ENSG00000198142	SOWAHC	-3	-0.0785755	-0.176381	0.0192298	0.115347	0.332953
ENSG00000171853	TRAPPC12	-1	-0.0221412	-0.0497132	0.00543078	0.115507	0.333155
ENSG00000174807	CD248	-3	-0.192206	-0.431615	0.0472036	0.115597	0.333156
ENSG00000101452	DHX35	-3	-0.0388021	-0.0871505	0.00954636	0.115726	0.33326
ENSG00000228049	POLR2J2	3	0.111364	-0.027446	0.250173	0.11585	0.33326
ENSG00000204428	LY6G5C	3	0.0686226	-0.0169251	0.15417	0.115905	0.33326
ENSG00000179598	PLD6	-3	-0.10607	-0.23838	0.0262403	0.116123	0.333628
ENSG00000176853	FAM91A1	1	0.116425	-0.0288982	0.261748	0.116365	0.334062
ENSG00000165782	PIP4P1	3	0.0397861	-0.00989835	0.0894706	0.116533	0.334286
ENSG00000103005	USB1	3	0.0660787	-0.0164773	0.148635	0.1167	0.334503
ENSG00000160818	GPATCH4	-3	-0.115642	-0.260212	0.0289273	0.11693	0.334657
ENSG00000177885	GRB2	3	0.0351411	-0.00879506	0.0790772	0.116969	0.334657
ENSG00000125827	TMX4	3	0.0688579	-0.0172468	0.154963	0.117025	0.334657
ENSG00000182158	CREB3L2	-3	-0.0399237	-0.0898729	0.0100256	0.117215	0.33494
ENSG00000196628	TCF4	-3	-0.0515757	-0.116161	0.0130097	0.117545	0.335623
ENSG00000023228	NDUFS1	-3	-0.0364919	-0.0822008	0.00921706	0.117643	0.335642
ENSG00000023318	ERP44	3	0.14134	-0.0357858	0.318466	0.117822	0.335684
ENSG00000144840	RABL3	-3	-0.0557666	-0.125656	0.0141229	0.11784	0.335684
ENSG00000065989	PDE4A	-3	-0.05303	-0.119539	0.0134791	0.118112	0.335945
ENSG00000152520	PAN3	1	0.121504	-0.0308843	0.273893	0.118113	0.335945
ENSG00000184271	POU6F1	-3	-0.0589239	-0.132911	0.0150626	0.118537	0.336877
ENSG00000074370	ATP2A3	-1	-0.0285293	-0.0643633	0.00730462	0.118658	0.336877
ENSG00000197562	RAB40C	-3	-0.0398815	-0.0899911	0.0102281	0.118782	0.336877
ENSG00000169359	SLC33A1	-3	-0.0376845	-0.0850369	0.0096678	0.118806	0.336877
ENSG00000166750	SLFN5	-3	-0.0867691	-0.19588	0.0223419	0.119083	0.337401
ENSG00000206053	JPT2	-1	-0.0331191	-0.0747966	0.00855839	0.119354	0.337854
ENSG00000133872	SARAF	-3	-0.028025	-0.0632989	0.00724883	0.119426	0.337854
ENSG00000047346	FAM214A	3	0.114699	-0.029785	0.259183	0.119727	0.338445
ENSG00000120616	EPC1	3	0.0286702	-0.00748353	0.064824	0.120121	0.339299
ENSG00000007392	LUC7L	1	0.104142	-0.0275076	0.235792	0.121036	0.341404
ENSG00000174231	PRPF8	-1	-0.095639	-0.216568	0.0252904	0.121125	0.341404
ENSG00000115694	STK25	1	0.027071	-0.00716448	0.0613066	0.121189	0.341404
ENSG00000198000	NOL8	1	0.0492287	-0.0130499	0.111507	0.121317	0.341404
ENSG00000149658	YTHDF1	-3	-0.0211631	-0.0479371	0.00561094	0.121329	0.341404
ENSG00000170631	ZNF16	-3	-0.0499748	-0.113245	0.0132952	0.121596	0.341897
ENSG00000250722	SELENOP	3	0.0802221	-0.0213699	0.181814	0.121698	0.341923
ENSG00000185420	SMYD3	-3	-0.0832111	-0.188707	0.0222843	0.122116	0.34277
ENSG00000178188	SH2B1	3	0.0830394	-0.0222578	0.188337	0.122186	0.34277
ENSG00000163743	RCHY1	-3	-0.0387498	-0.0879569	0.0104573	0.122724	0.344019
ENSG00000143493	INTS7	3	0.037782	-0.0102349	0.0857989	0.123027	0.344606
ENSG00000120708	TGFBI	-3	-0.0593532	-0.134855	0.0161483	0.123374	0.344918
ENSG00000129245	FXR2	3	0.0219668	-0.00598079	0.0499145	0.123431	0.344918
ENSG00000089060	SLC8B1	-3	-0.0304585	-0.0692123	0.00829535	0.123456	0.344918
ENSG00000184465	WDR27	1	0.0660763	-0.0180085	0.150161	0.123512	0.344918
ENSG00000155876	RRAGA	-3	-0.0450851	-0.102522	0.0123521	0.123934	0.345835
ENSG00000168434	COG7	-3	-0.0327035	-0.0744014	0.0089944	0.124246	0.346082
ENSG00000188107	EYS	3	0.113634	-0.0312972	0.258565	0.124362	0.346082
ENSG00000109323	MANBA	3	0.0421748	-0.0116226	0.0959721	0.124409	0.346082
ENSG00000075826	SEC31B	1	0.130099	-0.0358754	0.296073	0.124461	0.346082
ENSG00000103275	UBE2I	-3	-0.0493226	-0.112251	0.0136062	0.124492	0.346082
ENSG00000257218	GATC	-1	-0.0374131	-0.0851665	0.0103403	0.124646	0.346163
ENSG00000129071	MBD4	3	0.194652	-0.0538397	0.443143	0.124709	0.346163
ENSG00000140265	ZSCAN29	-1	-0.0374158	-0.0852225	0.010391	0.12504	0.346709
ENSG00000168280	KIF5C	3	0.203806	-0.0566724	0.464285	0.125144	0.346709
ENSG00000101146	RAE1	-3	-0.0244198	-0.0556547	0.00681512	0.125443	0.346709
ENSG00000078142	PIK3C3	1	0.0249572	-0.00696652	0.0568808	0.12546	0.346709
ENSG00000115084	SLC35F5	1	0.0746367	-0.0208492	0.170123	0.12552	0.346709
ENSG00000158042	MRPL17	-3	-0.0986377	-0.224836	0.0275604	0.12554	0.346709
ENSG00000188010	MORN2	-3	-0.0713646	-0.162675	0.0199456	0.125563	0.346709
ENSG00000132718	SYT11	-3	-0.0630903	-0.143857	0.0176762	0.125766	0.346781
ENSG00000090432	MUL1	-3	-0.0662728	-0.151144	0.0185983	0.125902	0.346781
ENSG00000197024	ZNF398	3	0.0293114	-0.00822706	0.0668499	0.125915	0.346781
ENSG00000184221	OLIG1	3	0.15164	-0.0425877	0.345867	0.125965	0.346781
ENSG00000153310	FAM49B	1	0.145864	-0.0410825	0.33281	0.126202	0.346856
ENSG00000105281	SLC1A5	-3	-0.0651099	-0.148559	0.0183397	0.126209	0.346856
ENSG00000125843	AP5S1	-3	-0.0757855	-0.172934	0.0213635	0.126275	0.346856
ENSG00000126457	PRMT1	-3	-0.0994149	-0.227011	0.0281813	0.126741	0.347878
ENSG00000142751	GPN2	-3	-0.0239571	-0.0547468	0.00683257	0.127253	0.348202
ENSG00000196365	LONP1	-3	-0.066235	-0.15136	0.0188903	0.127253	0.348202
ENSG00000107789	MINPP1	-1	-0.0621073	-0.141931	0.0177159	0.127266	0.348202
ENSG00000196233	LCOR	3	0.0303828	-0.00868929	0.0694548	0.127488	0.348202
ENSG00000056558	TRAF1	3	0.0520235	-0.0148786	0.118926	0.127489	0.348202
ENSG00000178950	GAK	1	0.024468	-0.00699789	0.0559338	0.12749	0.348202
ENSG00000004399	PLXND1	-3	-0.053762	-0.122921	0.0153974	0.127607	0.348202
ENSG00000110060	PUS3	-3	-0.0960487	-0.219608	0.0275105	0.127614	0.348202
ENSG00000033011	ALG1	-3	-0.0354775	-0.0811356	0.0101807	0.127775	0.348381
ENSG00000130193	THEM6	-3	-0.129206	-0.295655	0.0372428	0.128153	0.349157
ENSG00000132842	AP3B1	-3	-0.0527707	-0.120812	0.0152707	0.12849	0.349436
ENSG00000169026	SLC49A3	3	0.0703357	-0.020363	0.161034	0.128529	0.349436
ENSG00000108064	TFAM	-3	-0.0703221	-0.161022	0.020378	0.128609	0.349436
ENSG00000169435	RASSF6	3	0.205401	-0.0595391	0.470341	0.128635	0.349436
ENSG00000102934	PLLP	-3	-0.100954	-0.23124	0.0293324	0.128838	0.349729
ENSG00000104064	GABPB1	-3	-0.0388492	-0.0891333	0.0114348	0.12996	0.352516
ENSG00000169951	ZNF764	-1	-0.0285696	-0.0655864	0.0084471	0.130354	0.353326
ENSG00000119953	SMNDC1	3	0.0527115	-0.015612	0.121035	0.130506	0.353478
ENSG00000102580	DNAJC3	3	0.0648686	-0.0192517	0.148989	0.130685	0.353637
ENSG00000127838	PNKD	-3	-0.0546044	-0.125442	0.0162335	0.130837	0.353637
ENSG00000107902	LHPP	-3	-0.120039	-0.275771	0.035693	0.130852	0.353637
ENSG00000117000	RLF	-3	-0.0399153	-0.0917245	0.011894	0.131041	0.353887
ENSG00000136628	EPRS	-1	-0.0764863	-0.17585	0.0228772	0.131374	0.354527
ENSG00000168795	ZBTB5	-1	-0.0380433	-0.0874818	0.0113951	0.131501	0.354605
ENSG00000005102	MEOX1	-1	-0.0791222	-0.181969	0.0237246	0.131595	0.354605
ENSG00000149792	MRPL49	-3	-0.0787282	-0.181154	0.0236978	0.13194	0.355179
ENSG00000149922	TBX6	3	0.063793	-0.0192153	0.146801	0.132001	0.355179
ENSG00000111530	CAND1	-3	-0.0336934	-0.0775553	0.0101686	0.132174	0.355387
ENSG00000169018	FEM1B	-3	-0.0397871	-0.0916302	0.012056	0.132535	0.356097
ENSG00000148730	EIF4EBP2	-1	-0.0281207	-0.0647917	0.00855025	0.132845	0.356671
ENSG00000167604	NFKBID	3	0.04811	-0.0146615	0.110882	0.133052	0.356966
ENSG00000160392	C19orf47	-3	-0.0355532	-0.0819793	0.010873	0.133371	0.357562
ENSG00000205744	DENND1C	3	0.0360494	-0.0110535	0.0831522	0.133608	0.357937
ENSG00000130653	PNPLA7	-3	-0.0797632	-0.184062	0.0245359	0.133902	0.358024
ENSG00000105983	LMBR1	-3	-0.0386318	-0.0891524	0.0118888	0.133943	0.358024
ENSG00000164535	DAGLB	-3	-0.0417997	-0.09647	0.0128706	0.133991	0.358024
ENSG00000092201	SUPT16H	-3	-0.0357937	-0.0826177	0.0110303	0.134067	0.358024
ENSG00000154229	PRKCA	-3	-0.071801	-0.165743	0.0221406	0.134125	0.358024
ENSG00000152219	ARL14EP	-3	-0.0704379	-0.162649	0.021773	0.134348	0.358358
ENSG00000141456	PELP1	-3	-0.071955	-0.166202	0.0222919	0.134555	0.358651
ENSG00000162402	USP24	-3	-0.0411888	-0.0952282	0.0128506	0.135206	0.360104
ENSG00000111644	ACRBP	3	0.133465	-0.041732	0.308661	0.135411	0.360104
ENSG00000079785	DDX1	-3	-0.0458019	-0.105927	0.0143231	0.135422	0.360104
ENSG00000177058	SLC38A9	3	0.0354622	-0.0110978	0.0820223	0.13549	0.360104
ENSG00000160013	PTGIR	-3	-0.0561946	-0.130097	0.0177073	0.136133	0.361551
ENSG00000008405	CRY1	-3	-0.04392	-0.101714	0.0138744	0.13637	0.36157
ENSG00000071462	BUD23	-3	-0.0706648	-0.163659	0.0223296	0.136397	0.36157
ENSG00000104814	MAP4K1	-3	-0.0438815	-0.101635	0.0138717	0.136434	0.36157
ENSG00000124067	SLC12A4	-3	-0.0331809	-0.0769168	0.0105549	0.137026	0.362619
ENSG00000035681	NSMAF	3	0.0247551	-0.00787471	0.0573848	0.137026	0.362619
ENSG00000128159	TUBGCP6	3	0.0703892	-0.0224275	0.163206	0.13718	0.362765
ENSG00000076984	MAP2K7	3	0.0349209	-0.0111454	0.0809872	0.137342	0.362864
ENSG00000176014	TUBB6	-1	-0.0855042	-0.198321	0.0273124	0.137421	0.362864
ENSG00000095261	PSMD5	-3	-0.103577	-0.240306	0.0331507	0.137608	0.362864
ENSG00000136450	SRSF1	1	0.0509197	-0.0162977	0.118137	0.137611	0.362864
ENSG00000074706	IPCEF1	-3	-0.0416461	-0.0966491	0.0133569	0.137807	0.363121
ENSG00000181019	NQO1	-1	-0.0855334	-0.198675	0.0276086	0.13842	0.364477
ENSG00000012822	CALCOCO1	1	0.0945664	-0.0308252	0.219958	0.13937	0.366715
ENSG00000104133	SPG11	3	0.0349427	-0.0114171	0.0813025	0.139601	0.36672
ENSG00000114054	PCCB	-1	-0.101986	-0.237314	0.0333433	0.139661	0.36672
ENSG00000162664	ZNF326	-3	-0.0320322	-0.0745379	0.0104736	0.13967	0.36672
ENSG00000149136	SSRP1	-3	-0.109764	-0.255535	0.0360065	0.139987	0.367274
ENSG00000119720	NRDE2	3	0.0825896	-0.0271179	0.192297	0.14008	0.367274
ENSG00000196507	TCEAL3	-3	-0.139319	-0.324464	0.0458256	0.140253	0.367298
ENSG00000148296	SURF6	-3	-0.0577937	-0.134604	0.0190166	0.140288	0.367298
ENSG00000023902	PLEKHO1	1	0.0665684	-0.0219825	0.155119	0.140641	0.36796
ENSG00000147955	SIGMAR1	-3	-0.0504953	-0.117719	0.0167288	0.14096	0.368535
ENSG00000118508	RAB32	3	0.0581349	-0.0193126	0.135582	0.141232	0.368983
ENSG00000005844	ITGAL	-3	-0.0323992	-0.0756339	0.0108354	0.141898	0.370461
ENSG00000135870	RC3H1	3	0.190452	-0.0638622	0.444766	0.142162	0.37088
ENSG00000077097	TOP2B	-3	-0.0385774	-0.090103	0.0129483	0.142259	0.37088
ENSG00000079974	RABL2B	3	0.0391	-0.0131398	0.0913398	0.142382	0.370937
ENSG00000198799	LRIG2	-3	-0.0333589	-0.0779571	0.0112393	0.14264	0.371348
ENSG00000134884	ARGLU1	1	0.100197	-0.0338442	0.234238	0.142896	0.371649
ENSG00000138614	INTS14	-1	-0.0325902	-0.0761954	0.0110149	0.142957	0.371649
ENSG00000175395	ZNF25	-3	-0.0390764	-0.0914335	0.0132807	0.14352	0.372436
ENSG00000171649	ZIK1	-3	-0.0568659	-0.133068	0.0193364	0.143571	0.372436
ENSG00000162437	RAVER2	1	0.0525829	-0.0178947	0.12306	0.143654	0.372436
ENSG00000147118	ZNF182	3	0.0570142	-0.0194046	0.133433	0.143664	0.372436
ENSG00000112659	CUL9	-3	-0.0301404	-0.0705551	0.0102743	0.143824	0.372589
ENSG00000074054	CLASP1	-3	-0.0305857	-0.0716408	0.0104694	0.144248	0.373424
ENSG00000111231	GPN3	1	0.0515812	-0.0177646	0.120927	0.144876	0.374788
ENSG00000146676	PURB	1	0.0424283	-0.0146356	0.0994922	0.14504	0.374949
ENSG00000112118	MCM3	-1	-0.0729089	-0.17111	0.0252921	0.145623	0.376193
ENSG00000154114	TBCEL	-1	-0.0608713	-0.14292	0.0211776	0.145925	0.376449
ENSG00000166436	TRIM66	-1	-0.0608339	-0.142833	0.021165	0.145926	0.376449
ENSG00000120519	SLC10A7	-1	-0.0418591	-0.098305	0.0145867	0.146093	0.376616
ENSG00000140948	ZCCHC14	-3	-0.0425495	-0.0999555	0.0148564	0.146298	0.37688
ENSG00000179562	GCC1	1	0.0237984	-0.00832561	0.0559225	0.146502	0.377143
ENSG00000139644	TMBIM6	1	0.0238246	-0.00834321	0.0559924	0.146608	0.377152
ENSG00000197457	STMN3	1	0.0544745	-0.0192168	0.128166	0.147378	0.378869
ENSG00000108344	PSMD3	-3	-0.0544463	-0.128145	0.019252	0.147626	0.379243
ENSG00000084764	MAPRE3	3	0.0917194	-0.0325426	0.215982	0.147988	0.379644
ENSG00000031823	RANBP3	-3	-0.0253402	-0.0596912	0.00901087	0.148224	0.379644
ENSG00000154237	LRRK1	-3	-0.0435301	-0.10254	0.0154799	0.14823	0.379644
ENSG00000162373	BEND5	-3	-0.0791551	-0.186479	0.0281687	0.148305	0.379644
ENSG00000143376	SNX27	1	0.0586058	-0.020874	0.138086	0.148398	0.379644
ENSG00000109220	CHIC2	3	0.0365187	-0.0130127	0.0860501	0.148444	0.379644
ENSG00000170266	GLB1	-1	-0.0338234	-0.0797164	0.0120696	0.148597	0.379644
ENSG00000147416	ATP6V1B2	1	0.0899061	-0.0320848	0.211897	0.148606	0.379644
ENSG00000159556	ISL2	3	0.0928635	-0.0331792	0.218906	0.148731	0.379702
ENSG00000275835	TUBGCP5	-3	-0.0440046	-0.103855	0.0158457	0.14957	0.38101
ENSG00000162073	PAQR4	-3	-0.0580594	-0.137042	0.0209228	0.149653	0.38101
ENSG00000154079	SDHAF4	-3	-0.0984136	-0.232292	0.0354653	0.149653	0.38101
ENSG00000039650	PNKP	3	0.0368965	-0.0132968	0.0870898	0.149656	0.38101
ENSG00000187239	FNBP1	-3	-0.0370412	-0.0874526	0.0133702	0.149828	0.381184
ENSG00000136986	DERL1	-3	-0.0596777	-0.141066	0.0217106	0.150679	0.382766
ENSG00000119041	GTF3C3	-3	-0.0354929	-0.0839114	0.0129256	0.150791	0.382766
ENSG00000136521	NDUFB5	-3	-0.0712646	-0.168492	0.0259623	0.150832	0.382766
ENSG00000159596	TMEM69	-1	-0.0558328	-0.132028	0.020362	0.150948	0.382766
ENSG00000173692	PSMD1	-3	-0.028762	-0.0680153	0.0104914	0.150969	0.382766
ENSG00000072858	SIDT1	-3	-0.043856	-0.103751	0.0160388	0.151253	0.383082
ENSG00000125731	SH2D3A	-3	-0.0738997	-0.174838	0.0270381	0.151301	0.383082
ENSG00000171453	POLR1C	-1	-0.0628345	-0.148694	0.0230254	0.151472	0.383251
ENSG00000257727	CNPY2	-3	-0.0740061	-0.175245	0.027233	0.151932	0.383902
ENSG00000103591	AAGAB	1	0.0236161	-0.00870365	0.0559359	0.152101	0.383902
ENSG00000197157	SND1	-1	-0.0448864	-0.106348	0.0165757	0.152321	0.383902
ENSG00000117228	GBP1	3	0.117824	-0.043555	0.279203	0.152435	0.383902
ENSG00000241685	ARPC1A	1	0.0467869	-0.0172991	0.110873	0.152459	0.383902
ENSG00000100883	SRP54	-1	-0.0307608	-0.0728975	0.0113759	0.152481	0.383902
ENSG00000225697	SLC26A6	3	0.0454827	-0.0168236	0.107789	0.152503	0.383902
ENSG00000156239	N6AMT1	3	0.122391	-0.0453689	0.290152	0.152742	0.383902
ENSG00000185507	IRF7	3	0.0846724	-0.031397	0.200742	0.152777	0.383902
ENSG00000135736	CCDC102A	-3	-0.149457	-0.354366	0.0554521	0.152843	0.383902
ENSG00000131848	ZSCAN5A	-3	-0.0538955	-0.127795	0.0200041	0.152885	0.383902
ENSG00000164330	EBF1	1	0.0748864	-0.0278185	0.177591	0.152978	0.383902
ENSG00000153107	ANAPC1	-3	-0.04759	-0.11292	0.0177399	0.153364	0.384609
ENSG00000239305	RNF103	1	0.051439	-0.0191951	0.122073	0.153483	0.384613
ENSG00000105499	PLA2G4C	3	0.139319	-0.0520308	0.330668	0.153574	0.384613
ENSG00000163864	NMNAT3	-3	-0.0597757	-0.141972	0.0224206	0.154057	0.385307
ENSG00000122257	RBBP6	3	0.0755357	-0.0283471	0.179418	0.154117	0.385307
ENSG00000163449	TMEM169	-3	-0.0528641	-0.125575	0.0198472	0.154164	0.385307
ENSG00000136436	CALCOCO2	3	0.037436	-0.0141084	0.0889804	0.154593	0.385717
ENSG00000126759	CFP	1	0.0658123	-0.0248057	0.15643	0.154607	0.385717
ENSG00000131116	ZNF428	-3	-0.0605342	-0.143892	0.0228234	0.154642	0.385717
ENSG00000149929	HIRIP3	-3	-0.100169	-0.238144	0.0378055	0.154757	0.385743
ENSG00000124181	PLCG1	-3	-0.0473058	-0.112504	0.0178923	0.154999	0.386086
ENSG00000072195	SPEG	3	0.0716803	-0.0271533	0.170514	0.155175	0.386262
ENSG00000136573	BLK	-3	-0.0697128	-0.165923	0.0264977	0.15556	0.38696
ENSG00000167528	ZNF641	3	0.106135	-0.0404695	0.252739	0.155921	0.387597
ENSG00000114126	TFDP2	-1	-0.0635822	-0.15156	0.0243952	0.156633	0.389104
ENSG00000196329	GIMAP5	-3	-0.109084	-0.260148	0.0419794	0.156979	0.389701
ENSG00000100239	PPP6R2	3	0.0282807	-0.0108951	0.0674565	0.157102	0.389745
ENSG00000109133	TMEM33	1	0.0581257	-0.0224348	0.138686	0.157319	0.39002
ENSG00000100603	SNW1	3	0.0181943	-0.00703966	0.0434283	0.157602	0.390142
ENSG00000184445	KNTC1	-1	-0.0527129	-0.12583	0.0204041	0.157651	0.390142
ENSG00000105854	PON2	-1	-0.049576	-0.118348	0.0191955	0.157686	0.390142
ENSG00000171469	ZNF561	-3	-0.0302944	-0.0723351	0.0117464	0.157849	0.390143
ENSG00000187626	ZKSCAN4	-3	-0.0507386	-0.121159	0.0196815	0.157897	0.390143
ENSG00000089876	DHX32	-3	-0.0550318	-0.131446	0.0213821	0.158089	0.390241
ENSG00000136514	RTP4	3	0.0805269	-0.0313255	0.192379	0.158229	0.390241
ENSG00000087460	GNAS	-1	-0.0553584	-0.132256	0.0215396	0.158254	0.390241
ENSG00000133895	MEN1	-3	-0.0306133	-0.0731827	0.011956	0.158691	0.390818
ENSG00000025708	TYMP	3	0.0784589	-0.0306447	0.187562	0.1587	0.390818
ENSG00000173193	PARP14	3	0.0826391	-0.0323096	0.197588	0.158818	0.390846
ENSG00000157741	UBN2	3	0.0423355	-0.016569	0.10124	0.158938	0.390881
ENSG00000104894	CD37	1	0.0362678	-0.0142287	0.0867642	0.159222	0.390908
ENSG00000147475	ERLIN2	-3	-0.0300205	-0.0718341	0.0117932	0.159376	0.390908
ENSG00000126226	PCID2	-1	-0.0273288	-0.0653935	0.0107359	0.159377	0.390908
ENSG00000164733	CTSB	-3	-0.0487963	-0.11677	0.019177	0.159425	0.390908
ENSG00000175354	PTPN2	-3	-0.0192948	-0.0461761	0.00758636	0.159479	0.390908
ENSG00000129219	PLD2	-1	-0.0420906	-0.100819	0.016638	0.16011	0.392196
ENSG00000121310	ECHDC2	3	0.0593796	-0.0235452	0.142304	0.160479	0.392683
ENSG00000166582	CENPV	-1	-0.0776231	-0.186036	0.0307903	0.160522	0.392683
ENSG00000166128	RAB8B	3	0.0477825	-0.0191213	0.114686	0.161573	0.394923
ENSG00000125814	NAPB	1	0.0582435	-0.0233228	0.13981	0.161652	0.394923
ENSG00000084652	TXLNA	-3	-0.0836525	-0.200843	0.0335378	0.161796	0.394966
ENSG00000125841	NRSN2	-1	-0.0747853	-0.179575	0.0300047	0.161884	0.394966
ENSG00000257923	CUX1	1	0.0626988	-0.0251831	0.150581	0.162016	0.395027
ENSG00000177688	SUMO4	1	0.2373	-0.0955184	0.570119	0.162276	0.3954
ENSG00000095321	CRAT	-1	-0.0615815	-0.148156	0.0249931	0.163274	0.39757
ENSG00000135144	DTX1	-1	-0.06225	-0.149802	0.0253014	0.163452	0.39774
ENSG00000070367	EXOC5	-1	-0.0520345	-0.125301	0.0212321	0.163928	0.397941
ENSG00000131966	ACTR10	1	0.0397147	-0.0162061	0.0956356	0.163936	0.397941
ENSG00000167984	NLRC3	-1	-0.0475181	-0.114435	0.0193992	0.163991	0.397941
ENSG00000146731	CCT6A	-3	-0.0236133	-0.0568719	0.0096453	0.164057	0.397941
ENSG00000123338	NCKAP1L	-1	-0.0486249	-0.117132	0.0198817	0.164179	0.397941
ENSG00000168395	ING5	-3	-0.0499952	-0.120433	0.0204423	0.164182	0.397941
ENSG00000171612	SLC25A33	-3	-0.0382019	-0.0921154	0.0157116	0.164897	0.399413
ENSG00000163634	THOC7	-3	-0.0427015	-0.10305	0.0176467	0.16549	0.400343
ENSG00000198440	ZNF583	-3	-0.090208	-0.217698	0.0372815	0.165498	0.400343
ENSG00000091542	ALKBH5	-3	-0.0781835	-0.188745	0.0323781	0.165751	0.400571
ENSG00000168393	DTYMK	-3	-0.111607	-0.269456	0.0462417	0.16581	0.400571
ENSG00000261221	ZNF865	3	0.027687	-0.0114852	0.0668593	0.165958	0.400667
ENSG00000214021	TTLL3	3	0.153514	-0.064236	0.371263	0.167041	0.403017
ENSG00000133704	IPO8	-3	-0.0345672	-0.0836217	0.0144872	0.16724	0.403233
ENSG00000165731	RET	-3	-0.0849879	-0.205644	0.0356684	0.167414	0.403391
ENSG00000158555	GDPD5	3	0.0624838	-0.0263188	0.151286	0.16787	0.403969
ENSG00000214113	LYRM4	-3	-0.12815	-0.31028	0.0539796	0.167873	0.403969
ENSG00000196177	ACADSB	-1	-0.0631004	-0.153031	0.0268297	0.16906	0.40656
ENSG00000130640	TUBGCP2	-3	-0.0292435	-0.0709422	0.0124553	0.169278	0.406805
ENSG00000105383	CD33	3	0.0532019	-0.0226783	0.129082	0.169383	0.406805
ENSG00000117408	IPO13	-3	-0.0315436	-0.0765642	0.0134771	0.169677	0.407218
ENSG00000185009	AP3M1	3	0.0277858	-0.0118807	0.0674523	0.169776	0.407218
ENSG00000163964	PIGX	3	0.0421468	-0.0180437	0.102337	0.169935	0.407336
ENSG00000139193	CD27	-1	-0.130572	-0.317389	0.056244	0.170722	0.408958
ENSG00000172009	THOP1	-3	-0.0632994	-0.153956	0.0273572	0.171152	0.409722
ENSG00000164219	PGGT1B	3	0.126298	-0.0547751	0.307372	0.171603	0.410534
ENSG00000102882	MAPK3	3	0.0381881	-0.0166243	0.0930005	0.17209	0.411245
ENSG00000106789	CORO2A	-1	-0.0556564	-0.135548	0.0242348	0.172123	0.411245
ENSG00000162972	MAIP1	-3	-0.0346935	-0.0845147	0.0151276	0.172302	0.411333
ENSG00000170270	GON7	-3	-0.0661222	-0.161094	0.0288495	0.172383	0.411333
ENSG00000132603	NIP7	-3	-0.0950135	-0.231517	0.0414905	0.172495	0.411334
ENSG00000067955	CBFB	-1	-0.0323204	-0.078802	0.0141613	0.172935	0.411863
ENSG00000168159	RNF187	-1	-0.0565179	-0.1378	0.0247645	0.17294	0.411863
ENSG00000080822	CLDND1	1	0.0519983	-0.0228904	0.126887	0.173551	0.41305
ENSG00000082212	ME2	1	0.0546127	-0.0240805	0.133306	0.173765	0.413294
ENSG00000137275	RIPK1	3	0.0241783	-0.0107063	0.0590629	0.174325	0.414358
ENSG00000182199	SHMT2	-3	-0.10301	-0.25168	0.0456607	0.174462	0.414416
ENSG00000172315	TP53RK	-3	-0.0348832	-0.0852763	0.01551	0.174868	0.415084
ENSG00000115677	HDLBP	-1	-0.0641629	-0.156876	0.02855	0.174968	0.415084
ENSG00000121067	SPOP	1	0.0290175	-0.0129423	0.0709772	0.175283	0.415565
ENSG00000186298	PPP1CC	-1	-0.0651913	-0.159503	0.0291201	0.175483	0.415772
ENSG00000197417	SHPK	-3	-0.123018	-0.301039	0.0550029	0.17561	0.415805
ENSG00000165959	CLMN	-1	-0.0497682	-0.121877	0.0223411	0.176144	0.416606
ENSG00000165280	VCP	-3	-0.0959094	-0.234882	0.0430636	0.176174	0.416606
ENSG00000061918	GUCY1B1	1	0.0766121	-0.0344372	0.187661	0.176323	0.416656
ENSG00000103199	ZNF500	-3	-0.0480937	-0.117825	0.0216375	0.176443	0.416656
ENSG00000099956	SMARCB1	-3	-0.0769536	-0.188553	0.0346453	0.176534	0.416656
ENSG00000163346	PBXIP1	1	0.0846505	-0.0381512	0.207452	0.176678	0.416729
ENSG00000175470	PPP2R2D	1	0.021438	-0.00967795	0.052554	0.176901	0.416847
ENSG00000143801	PSEN2	1	0.0440261	-0.0198829	0.107935	0.176954	0.416847
ENSG00000146410	MTFR2	-3	-0.0647116	-0.158704	0.0292805	0.17721	0.417185
ENSG00000198851	CD3E	-3	-0.158043	-0.387982	0.0718951	0.177935	0.418624
ENSG00000026297	RNASET2	3	0.057824	-0.0263423	0.14199	0.17813	0.418815
ENSG00000136718	IMP4	-3	-0.0959766	-0.235801	0.0438482	0.178518	0.419358
ENSG00000169223	LMAN2	1	0.0325379	-0.014873	0.0799488	0.178588	0.419358
ENSG00000258227	CLEC5A	-3	-0.0892862	-0.21954	0.0409679	0.179107	0.419963
ENSG00000029363	BCLAF1	3	0.0251673	-0.0115569	0.0618915	0.179216	0.419963
ENSG00000148341	SH3GLB2	1	0.0402831	-0.0185074	0.0990736	0.179284	0.419963
ENSG00000167543	TP53I13	3	0.175746	-0.0807705	0.432262	0.17933	0.419963
ENSG00000144134	RABL2A	-3	-0.041879	-0.103017	0.019259	0.179415	0.419963
ENSG00000112394	SLC16A10	-3	-0.0864779	-0.212826	0.03987	0.179764	0.420513
ENSG00000183726	TMEM50A	3	0.0334573	-0.0154537	0.0823684	0.180017	0.420674
ENSG00000135617	PRADC1	-1	-0.0675138	-0.166244	0.0312159	0.180157	0.420674
ENSG00000040933	INPP4A	-3	-0.0318965	-0.0785426	0.0147497	0.180175	0.420674
ENSG00000123684	LPGAT1	1	0.0851401	-0.0394101	0.20969	0.180312	0.420729
ENSG00000163444	TMEM183A	-1	-0.0242806	-0.0598098	0.0112486	0.180428	0.420733
ENSG00000070770	CSNK2A2	-3	-0.0604969	-0.14914	0.028146	0.181016	0.421774
ENSG00000148606	POLR3A	-1	-0.0472216	-0.116427	0.0219836	0.181103	0.421774
ENSG00000117481	NSUN4	-3	-0.059525	-0.146868	0.0278179	0.181636	0.422748
ENSG00000122965	RBM19	-3	-0.0262303	-0.0647475	0.012287	0.181962	0.42324
ENSG00000253729	PRKDC	-3	-0.0692314	-0.170925	0.0324621	0.182101	0.423296
ENSG00000136842	TMOD1	-1	-0.125905	-0.311072	0.0592623	0.182636	0.424109
ENSG00000178202	KDELC2	-3	-0.0583269	-0.144116	0.0274627	0.182681	0.424109
ENSG00000129083	COPB1	-3	-0.0290255	-0.0717706	0.0137197	0.183227	0.425109
ENSG00000160445	ZER1	-3	-0.0565706	-0.139989	0.0268476	0.183794	0.426158
ENSG00000163110	PDLIM5	3	0.10357	-0.0492278	0.256369	0.184009	0.426388
ENSG00000241399	CD302	-3	-0.0634045	-0.156977	0.0301676	0.184154	0.426456
ENSG00000060688	SNRNP40	-1	-0.0468369	-0.116035	0.0223614	0.18464	0.427313
ENSG00000165795	NDRG2	-3	-0.113219	-0.280595	0.0541576	0.184912	0.427674
ENSG00000215252	GOLGA8B	1	0.195549	-0.0937221	0.48482	0.185189	0.428046
ENSG00000128915	ICE2	-3	-0.0385603	-0.0956323	0.0185118	0.185426	0.428287
ENSG00000168661	ZNF30	-3	-0.0483847	-0.120014	0.0232445	0.185525	0.428287
ENSG00000165684	SNAPC4	-3	-0.0323478	-0.0802732	0.0155775	0.185867	0.428808
ENSG00000107771	CCSER2	-3	-0.0472241	-0.117365	0.022917	0.186972	0.430842
ENSG00000198818	SFT2D1	3	0.0520918	-0.025281	0.129465	0.186982	0.430842
ENSG00000165914	TTC7B	-3	-0.0713098	-0.177262	0.0346423	0.187125	0.430902
ENSG00000109881	CCDC34	-1	-0.0490835	-0.122147	0.0239796	0.187941	0.432509
ENSG00000101844	ATG4A	-3	-0.0492694	-0.122656	0.0241168	0.18822	0.432694
ENSG00000008513	ST3GAL1	-3	-0.0284958	-0.0709486	0.013957	0.18831	0.432694
ENSG00000160563	MED27	-3	-0.0349746	-0.08709	0.0171408	0.188399	0.432694
ENSG00000093183	SEC22C	-1	-0.0425769	-0.106033	0.0208796	0.18849	0.432694
ENSG00000108179	PPIF	3	0.0393913	-0.0194058	0.0981884	0.189155	0.433951
ENSG00000105127	AKAP8	-1	-0.0200398	-0.0499815	0.00990191	0.18959	0.434679
ENSG00000119203	CPSF3	-3	-0.0238184	-0.0594285	0.0117917	0.189873	0.435057
ENSG00000197563	PIGN	-3	-0.0348269	-0.086935	0.0172813	0.19021	0.435559
ENSG00000132600	PRMT7	-3	-0.0322908	-0.0806227	0.016041	0.190377	0.435671
ENSG00000083544	TDRD3	-3	-0.0295822	-0.0738719	0.0147075	0.190498	0.435676
ENSG00000163348	PYGO2	1	0.0250673	-0.0124833	0.0626179	0.19074	0.435961
ENSG00000156587	UBE2L6	1	0.0794026	-0.0395966	0.198402	0.190944	0.436155
ENSG00000198912	C1orf174	-1	-0.0336473	-0.0841268	0.0168322	0.191409	0.436514
ENSG00000105298	CACTIN	-3	-0.0241639	-0.0604229	0.012095	0.191494	0.436514
ENSG00000198860	TSEN15	-3	-0.0686056	-0.171554	0.0343425	0.191505	0.436514
ENSG00000182544	MFSD5	3	0.0299861	-0.0150204	0.0749927	0.191604	0.436514
ENSG00000169609	C15orf40	3	0.0329041	-0.0164919	0.0823001	0.191692	0.436514
ENSG00000167186	COQ7	-3	-0.0268778	-0.0673018	0.0135461	0.192514	0.437996
ENSG00000120727	PAIP2	1	0.0230552	-0.0116247	0.057735	0.192581	0.437996
ENSG00000188917	TRMT2B	-3	-0.0276744	-0.0693307	0.0139818	0.192879	0.438405
ENSG00000140836	ZFHX3	-1	-0.0723572	-0.181368	0.0366535	0.193276	0.439035
ENSG00000135953	MFSD9	-3	-0.0620233	-0.155527	0.03148	0.193567	0.439428
ENSG00000254415	SIGLEC14	3	0.183674	-0.093455	0.460804	0.193939	0.44
ENSG00000146232	NFKBIE	1	0.064414	-0.0328442	0.161672	0.194259	0.440225
ENSG00000135070	ISCA1	-3	-0.0472079	-0.118515	0.0240996	0.194438	0.440225
ENSG00000168884	TNIP2	3	0.0243832	-0.0124515	0.0612179	0.194485	0.440225
ENSG00000163026	WDCP	-3	-0.0628958	-0.157935	0.0321438	0.194605	0.440225
ENSG00000114841	DNAH1	-1	-0.0434023	-0.10899	0.0221856	0.194635	0.440225
ENSG00000047056	WDR37	-1	-0.020731	-0.0520699	0.0106078	0.194789	0.440305
ENSG00000102172	SMS	3	0.028284	-0.0144856	0.0710537	0.194926	0.440344
ENSG00000131051	RBM39	1	0.0638334	-0.0328956	0.160562	0.195866	0.441969
ENSG00000165060	FXN	-1	-0.0370905	-0.0932975	0.0191164	0.195885	0.441969
ENSG00000064419	TNPO3	3	0.0183546	-0.00948148	0.0461907	0.196231	0.442479
ENSG00000123472	ATPAF1	-3	-0.0548674	-0.138158	0.0284229	0.196661	0.443178
ENSG00000164506	STXBP5	1	0.0693678	-0.0360098	0.174745	0.19698	0.443512
ENSG00000091732	ZC3HC1	-3	-0.0503309	-0.126831	0.0261689	0.197223	0.443512
ENSG00000175792	RUVBL1	-1	-0.0814804	-0.20533	0.0423695	0.197241	0.443512
ENSG00000089050	RBBP9	-3	-0.0452659	-0.114078	0.0235457	0.19729	0.443512
ENSG00000140853	NLRC5	3	0.0444697	-0.0231554	0.112095	0.197448	0.443597
ENSG00000144357	UBR3	-1	-0.0508652	-0.12824	0.0265093	0.197586	0.443636
ENSG00000171467	ZNF318	-3	-0.0367556	-0.0926877	0.0191764	0.197751	0.443737
ENSG00000110047	EHD1	3	0.0276797	-0.0144684	0.0698278	0.19804	0.44403
ENSG00000165389	SPTSSA	-1	-0.0919707	-0.232041	0.0480996	0.198122	0.44403
ENSG00000111011	RSRC2	1	0.0506105	-0.0265751	0.127796	0.198742	0.445147
ENSG00000127980	PEX1	3	0.0542309	-0.0285111	0.136973	0.198931	0.445301
ENSG00000035928	RFC1	-1	-0.0513844	-0.129875	0.0271065	0.199458	0.445986
ENSG00000177731	FLII	3	0.0202925	-0.0107204	0.0513054	0.199684	0.445986
ENSG00000107819	SFXN3	-3	-0.0282455	-0.0714233	0.0149324	0.199793	0.445986
ENSG00000130244	FAM98C	1	0.0372918	-0.0197178	0.0943014	0.199816	0.445986
ENSG00000196914	ARHGEF12	-1	-0.115349	-0.291697	0.0609997	0.199841	0.445986
ENSG00000276045	ORAI1	-1	-0.0735676	-0.18624	0.0391045	0.20064	0.446999
ENSG00000142039	CCDC97	3	0.0184098	-0.00978622	0.0466059	0.200649	0.446999
ENSG00000178971	CTC1	-3	-0.0377655	-0.0956075	0.0200765	0.200659	0.446999
ENSG00000270647	TAF15	1	0.0219727	-0.0116924	0.0556378	0.200813	0.447073
ENSG00000183431	SF3A3	-3	-0.0885456	-0.224607	0.0475153	0.202131	0.449736
ENSG00000003509	NDUFAF7	1	0.0420133	-0.0226194	0.106646	0.20265	0.450618
ENSG00000166260	COX11	-1	-0.0325689	-0.0826934	0.0175555	0.202838	0.450764
ENSG00000104824	HNRNPL	1	0.0139694	-0.00754243	0.0354812	0.203101	0.451064
ENSG00000169118	CSNK1G1	-3	-0.0298023	-0.0757073	0.0161028	0.203217	0.451064
ENSG00000146109	ABT1	-3	-0.0262431	-0.0667805	0.0142942	0.204497	0.453231
ENSG00000108788	MLX	-1	-0.0291597	-0.0742161	0.0158966	0.204635	0.453231
ENSG00000136108	CKAP2	-1	-0.0400408	-0.101916	0.0218349	0.204681	0.453231
ENSG00000221988	PPT2	-1	-0.133995	-0.341061	0.0730712	0.204685	0.453231
ENSG00000134590	RTL8C	-1	-0.0625104	-0.159211	0.0341899	0.20516	0.454009
ENSG00000136709	WDR33	-3	-0.0185073	-0.0471608	0.0101461	0.205533	0.45431
ENSG00000154620	TMSB4Y	3	0.164434	-0.0901513	0.419019	0.205542	0.45431
ENSG00000156345	CDK20	3	0.0639196	-0.0352082	0.163047	0.206293	0.455521
ENSG00000110442	COMMD9	-3	-0.0470795	-0.120109	0.02595	0.206403	0.455521
ENSG00000154174	TOMM70	-3	-0.0305241	-0.0778917	0.0168435	0.206583	0.455521
ENSG00000060749	QSER1	1	0.0476887	-0.02632	0.121697	0.206613	0.455521
ENSG00000085365	SCAMP1	-1	-0.0379545	-0.0968689	0.0209598	0.206707	0.455521
ENSG00000087152	ATXN7L3	1	0.0154707	-0.00856517	0.0395066	0.207117	0.456152
ENSG00000117153	KLHL12	-1	-0.0648002	-0.165523	0.0359221	0.207326	0.456339
ENSG00000100220	RTCB	-3	-0.101898	-0.260376	0.0565796	0.20759	0.456648
ENSG00000007237	GAS7	-3	-0.0450104	-0.115043	0.0250221	0.207783	0.456801
ENSG00000159479	MED8	1	0.0240243	-0.0133856	0.0614342	0.208149	0.457334
ENSG00000171456	ASXL1	-1	-0.0449291	-0.114914	0.0250556	0.208295	0.457381
ENSG00000205250	E2F4	-3	-0.0177204	-0.0453364	0.00989568	0.208519	0.4576
ENSG00000167797	CDK2AP2	1	0.0357631	-0.020027	0.0915533	0.208973	0.458324
ENSG00000083817	ZNF416	-3	-0.0606162	-0.155232	0.0339993	0.209237	0.45863
ENSG00000005436	GCFC2	-3	-0.0376324	-0.0964115	0.0211467	0.209538	0.459017
ENSG00000135778	NTPCR	-3	-0.0598898	-0.153461	0.0336811	0.209672	0.459038
ENSG00000169136	ATF5	-1	-0.0726904	-0.186303	0.0409221	0.209841	0.459057
ENSG00000151092	NGLY1	1	0.0419191	-0.0236117	0.10745	0.209929	0.459057
ENSG00000001497	LAS1L	-3	-0.0525786	-0.134819	0.0296614	0.210181	0.459143
ENSG00000164902	PHAX	-3	-0.026431	-0.067776	0.0149139	0.210218	0.459143
ENSG00000100311	PDGFB	-3	-0.0547709	-0.140486	0.030944	0.210426	0.459326
ENSG00000196793	ZNF239	-1	-0.0734915	-0.188629	0.0416459	0.210923	0.460138
ENSG00000163521	GLB1L	-3	-0.0721608	-0.185294	0.0409727	0.211249	0.460411
ENSG00000143393	PI4KB	1	0.019523	-0.0110883	0.0501343	0.211297	0.460411
ENSG00000169592	INO80E	3	0.0385998	-0.0220227	0.0992222	0.212047	0.461772
ENSG00000181135	ZNF707	-3	-0.0256513	-0.0659748	0.0146723	0.212469	0.462418
ENSG00000177169	ULK1	1	0.0500363	-0.0287118	0.128784	0.213001	0.463302
ENSG00000163655	GMPS	-3	-0.0668798	-0.172172	0.0384121	0.213154	0.463362
ENSG00000120333	MRPS14	1	0.0230214	-0.0132413	0.0592841	0.213395	0.463614
ENSG00000170445	HARS	-3	-0.080804	-0.208137	0.0465293	0.213586	0.463753
ENSG00000163686	ABHD6	-3	-0.0317808	-0.0818853	0.0183236	0.213798	0.463942
ENSG00000127952	STYXL1	1	0.0524197	-0.0303193	0.135159	0.214331	0.464824
ENSG00000120963	ZNF706	-3	-0.0640435	-0.16526	0.0371735	0.214925	0.465839
ENSG00000084774	CAD	-3	-0.0323865	-0.0836161	0.018843	0.215324	0.46634
ENSG00000033178	UBA6	3	0.0349524	-0.0203462	0.090251	0.215409	0.46634
ENSG00000138623	SEMA7A	-1	-0.0928338	-0.240114	0.0544467	0.21668	0.468817
ENSG00000109861	CTSC	-3	-0.0342516	-0.0886558	0.0201526	0.217223	0.46896
ENSG00000155256	ZFYVE27	1	0.0461357	-0.0271464	0.119418	0.217232	0.46896
ENSG00000173852	DPY19L1	3	0.0365638	-0.0215377	0.0946654	0.217418	0.46896
ENSG00000185305	ARL15	3	0.0310545	-0.0182964	0.0804054	0.217454	0.46896
ENSG00000083750	RRAGB	1	0.0304764	-0.0179617	0.0789145	0.217511	0.46896
ENSG00000117091	CD48	-1	-0.0837075	-0.216752	0.049337	0.21752	0.46896
ENSG00000114745	GORASP1	3	0.0257561	-0.0151909	0.0667032	0.217636	0.46896
ENSG00000130758	MAP3K10	1	0.038217	-0.0225635	0.0989976	0.217812	0.469007
ENSG00000276023	DUSP14	-3	-0.108849	-0.282001	0.064303	0.217912	0.469007
ENSG00000150401	DCUN1D2	-1	-0.0291918	-0.0756883	0.0173047	0.218502	0.469768
ENSG00000206418	RAB12	3	0.151233	-0.0896591	0.392124	0.218521	0.469768
ENSG00000105726	ATP13A1	-3	-0.0257017	-0.0666662	0.0152627	0.218805	0.470106
ENSG00000141510	TP53	-3	-0.0242589	-0.062953	0.0144352	0.219155	0.470583
ENSG00000121413	ZSCAN18	3	0.0450206	-0.0268485	0.11689	0.219533	0.471121
ENSG00000143952	VPS54	-3	-0.0276631	-0.0718851	0.0165589	0.220178	0.472218
ENSG00000112339	HBS1L	-1	-0.0284841	-0.0740374	0.0170692	0.220368	0.472218
ENSG00000110448	CD5	-1	-0.100236	-0.2606	0.0601271	0.220541	0.472218
ENSG00000130787	HIP1R	3	0.0416794	-0.0250151	0.108374	0.220636	0.472218
ENSG00000067533	RRP15	-1	-0.069705	-0.181257	0.0418473	0.220684	0.472218
ENSG00000152942	RAD17	1	-0.0267312	-0.0695517	0.0160894	0.22113	0.47277
ENSG00000103932	RPAP1	-3	-0.0312418	-0.081307	0.0188234	0.221307	0.47277
ENSG00000099326	MZF1	3	0.0398283	-0.0240333	0.10369	0.221571	0.47277
ENSG00000086619	ERO1B	1	0.0490596	-0.0296042	0.127723	0.221574	0.47277
ENSG00000159176	CSRP1	-1	-0.0540354	-0.140679	0.0326085	0.221583	0.47277
ENSG00000123595	RAB9A	-1	-0.049494	-0.128914	0.0299265	0.221924	0.473224
ENSG00000104635	SLC39A14	-3	-0.0410613	-0.106993	0.0248709	0.222227	0.473596
ENSG00000139714	MORN3	-1	-0.0678139	-0.176867	0.0412389	0.222923	0.474805
ENSG00000185220	PGBD2	1	0.0404852	-0.0246608	0.105631	0.223214	0.475151
ENSG00000143537	ADAM15	-3	-0.0445619	-0.116324	0.0272006	0.223579	0.475653
ENSG00000184402	SS18L1	1	0.080472	-0.049217	0.210161	0.223925	0.475675
ENSG00000167637	ZNF283	-1	-0.0409133	-0.10686	0.0250337	0.224002	0.475675
ENSG00000151881	TMEM267	1	0.202995	-0.124244	0.530233	0.224054	0.475675
ENSG00000139370	SLC15A4	1	0.0871427	-0.0533514	0.227637	0.224105	0.475675
ENSG00000074935	TUBE1	3	0.0858601	-0.0526252	0.224345	0.224302	0.47582
ENSG00000090372	STRN4	1	0.0440585	-0.027026	0.115143	0.224444	0.475848
ENSG00000116521	SCAMP3	-3	-0.0418467	-0.109381	0.0256881	0.224573	0.475848
ENSG00000140511	HAPLN3	1	0.0529274	-0.0325704	0.138425	0.22501	0.476498
ENSG00000204161	TMEM273	3	0.067118	-0.041355	0.175591	0.225232	0.476593
ENSG00000070413	DGCR2	3	0.026858	-0.0165562	0.0702721	0.225313	0.476593
ENSG00000124380	SNRNP27	1	0.0255347	-0.0157645	0.0668339	0.225581	0.476888
ENSG00000168887	C2orf68	3	0.155778	-0.0964105	0.407966	0.226019	0.477539
ENSG00000135631	RAB11FIP5	-1	-0.107633	-0.281966	0.0666997	0.226248	0.477749
ENSG00000034713	GABARAPL2	1	0.034257	-0.0212567	0.0897706	0.22648	0.477795
ENSG00000182511	FES	3	0.0489567	-0.0303863	0.1283	0.226529	0.477795
ENSG00000120705	ETF1	-1	-0.0245826	-0.0644639	0.0152987	0.227006	0.478308
ENSG00000080839	RBL1	-1	-0.094523	-0.24788	0.0588339	0.227031	0.478308
ENSG00000083099	LYRM2	-3	-0.0796879	-0.209064	0.0496886	0.227349	0.478704
ENSG00000149781	FERMT3	-3	-0.0294587	-0.0773008	0.0183834	0.227491	0.478731
ENSG00000198346	ZNF813	-3	-0.034819	-0.0914488	0.0218108	0.228169	0.479883
ENSG00000197302	ZNF720	3	0.0277013	-0.01738	0.0727826	0.228456	0.480173
ENSG00000141026	MED9	-3	-0.0273963	-0.0719955	0.0172029	0.228604	0.480173
ENSG00000196419	XRCC6	-1	-0.0565672	-0.148673	0.0355386	0.228697	0.480173
ENSG00000172159	FRMD3	1	0.135618	-0.0853585	0.356594	0.229026	0.480443
ENSG00000156261	CCT8	-3	-0.0295387	-0.0776797	0.0186022	0.229127	0.480443
ENSG00000165983	PTER	-3	-0.0399796	-0.105149	0.02519	0.229217	0.480443
ENSG00000139131	YARS2	-1	-0.042509	-0.111844	0.0268264	0.229503	0.48076
ENSG00000127527	EPS15L1	3	0.0260344	-0.0164431	0.0685119	0.22965	0.48076
ENSG00000059691	GATB	-1	-0.0939532	-0.247282	0.0593756	0.229759	0.48076
ENSG00000160767	FAM189B	-3	-0.0675967	-0.178006	0.0428128	0.230154	0.4811
ENSG00000120805	ARL1	-3	-0.136789	-0.360228	0.0866496	0.230182	0.4811
ENSG00000135929	CYP27A1	3	0.0798261	-0.050611	0.210263	0.230342	0.481163
ENSG00000160439	RDH13	-3	-0.0552557	-0.145606	0.0350949	0.230662	0.481372
ENSG00000127564	PKMYT1	-3	-0.064089	-0.1689	0.0407221	0.230737	0.481372
ENSG00000123473	STIL	-3	-0.0602555	-0.158818	0.0383068	0.230834	0.481372
ENSG00000006695	COX10	-1	-0.0986023	-0.260031	0.0628268	0.231243	0.481952
ENSG00000115129	TP53I3	1	0.054223	-0.0345798	0.143026	0.231402	0.482012
ENSG00000100299	ARSA	3	0.0449435	-0.0287514	0.118638	0.231969	0.48292
ENSG00000151893	CACUL1	1	0.0482242	-0.0310031	0.127452	0.232872	0.484525
ENSG00000142188	TMEM50B	1	0.0909765	-0.0587826	0.240736	0.233791	0.485999
ENSG00000186310	NAP1L3	1	0.0600807	-0.0388575	0.159019	0.233969	0.485999
ENSG00000119231	SENP5	3	0.0169256	-0.0109471	0.0447984	0.233975	0.485999
ENSG00000264364	DYNLL2	-1	-0.0281351	-0.074516	0.0182457	0.234465	0.486506
ENSG00000094880	CDC23	-3	-0.0264067	-0.0699398	0.0171265	0.234483	0.486506
ENSG00000166825	ANPEP	1	0.0849215	-0.0551617	0.225005	0.234765	0.486587
ENSG00000121058	COIL	-1	-0.0498525	-0.132091	0.0323859	0.234786	0.486587
ENSG00000087299	L2HGDH	-1	-0.0404468	-0.107191	0.0262972	0.234937	0.486627
ENSG00000042429	MED17	1	0.039621	-0.0258404	0.105082	0.235511	0.487541
ENSG00000155561	NUP205	-3	-0.0332997	-0.0884775	0.0218781	0.236875	0.490091
ENSG00000100271	TTLL1	-1	-0.0691612	-0.183879	0.0455564	0.237354	0.490806
ENSG00000112039	FANCE	-1	-0.0492502	-0.131037	0.0325366	0.237902	0.491518
ENSG00000185619	PCGF3	1	0.175911	-0.116252	0.468073	0.237964	0.491518
ENSG00000103502	CDIPT	3	0.0345993	-0.0228966	0.0920953	0.23822	0.491716
ENSG00000137106	GRHPR	-1	-0.062403	-0.166126	0.0413197	0.238327	0.491716
ENSG00000130638	ATXN10	-1	-0.0230975	-0.0615252	0.0153302	0.238772	0.492246
ENSG00000204569	PPP1R10	1	0.0174363	-0.0115777	0.0464502	0.238851	0.492246
ENSG00000131697	NPHP4	3	0.0346019	-0.0230149	0.0922187	0.239171	0.492257
ENSG00000157353	FUK	-1	-0.0404401	-0.107781	0.0269011	0.239192	0.492257
ENSG00000171843	MLLT3	3	0.0422106	-0.0281053	0.112526	0.239369	0.492257
ENSG00000163946	FAM208A	-3	-0.0296098	-0.0789371	0.0197175	0.23939	0.492257
ENSG00000117450	PRDX1	-1	-0.0489067	-0.130498	0.0326847	0.240066	0.493271
ENSG00000167130	DOLPP1	-3	-0.0264452	-0.0705718	0.0176814	0.24015	0.493271
ENSG00000110934	BIN2	1	0.162964	-0.109215	0.435143	0.240594	0.493908
ENSG00000008394	MGST1	-1	-0.0708959	-0.189356	0.0475641	0.240796	0.494048
ENSG00000181004	BBS12	-1	-0.0545919	-0.145862	0.0366782	0.241067	0.494259
ENSG00000101158	NELFCD	-3	-0.0190294	-0.0508507	0.0127919	0.241167	0.494259
ENSG00000178229	ZNF543	-3	-0.0502008	-0.134236	0.033834	0.241661	0.494761
ENSG00000149582	TMEM25	-1	-0.0607012	-0.162318	0.0409153	0.241681	0.494761
ENSG00000162642	C1orf52	1	0.0462448	-0.0312571	0.123747	0.242204	0.495557
ENSG00000138074	SLC5A6	-1	-0.0264518	-0.0708029	0.0178993	0.242421	0.495727
ENSG00000143924	EML4	-1	-0.0264351	-0.0708054	0.0179352	0.242922	0.496476
ENSG00000106608	URGCP	-1	-0.038316	-0.102655	0.0260227	0.243118	0.496602
ENSG00000138668	HNRNPD	-1	-0.0193213	-0.0517788	0.0131361	0.243318	0.496644
ENSG00000145730	PAM	3	0.0574695	-0.0390904	0.154029	0.243408	0.496644
ENSG00000115607	IL18RAP	1	0.0836285	-0.0570442	0.224301	0.243947	0.497468
ENSG00000007047	MARK4	-3	-0.0265319	-0.0712213	0.0181575	0.244577	0.498228
ENSG00000119383	PTPA	-1	-0.080383	-0.215831	0.0550653	0.244765	0.498228
ENSG00000172661	WASHC2C	3	0.0290803	-0.0199356	0.0780963	0.244906	0.498228
ENSG00000073969	NSF	-1	-0.0363922	-0.0977517	0.0249673	0.245052	0.498228
ENSG00000160049	DFFA	-1	-0.0614238	-0.164993	0.0421455	0.245075	0.498228
ENSG00000168256	NKIRAS2	-3	-0.023703	-0.0636743	0.0162683	0.24513	0.498228
ENSG00000134243	SORT1	-3	-0.050065	-0.134605	0.0344746	0.245761	0.498996
ENSG00000140545	MFGE8	-1	-0.0760673	-0.204519	0.0523842	0.245778	0.498996
ENSG00000138642	HERC6	3	0.0509849	-0.0351637	0.137133	0.246067	0.499252
ENSG00000150459	SAP18	1	0.020593	-0.0142107	0.0553967	0.246175	0.499252
ENSG00000170234	PWWP2A	-1	-0.0264845	-0.0712786	0.0183096	0.246526	0.499689
ENSG00000006327	TNFRSF12A	1	0.0951199	-0.065889	0.256129	0.246906	0.500185
ENSG00000055917	PUM2	3	0.0232346	-0.016139	0.0626082	0.247441	0.500993
ENSG00000187742	SECISBP2	1	0.0599514	-0.0417047	0.161607	0.247729	0.501224
ENSG00000162650	ATXN7L2	3	0.0328199	-0.0228424	0.0884823	0.247827	0.501224
ENSG00000198846	TOX	-3	-0.050478	-0.136132	0.0351759	0.248067	0.501435
ENSG00000101412	E2F1	-3	-0.0667448	-0.180048	0.0465588	0.248265	0.501561
ENSG00000138161	CUZD1	1	0.0511667	-0.0357622	0.138096	0.248647	0.501983
ENSG00000004897	CDC27	3	0.107239	-0.0749916	0.28947	0.248746	0.501983
ENSG00000149970	CNKSR2	-1	-0.0682405	-0.184298	0.0478168	0.249141	0.502168
ENSG00000083828	ZNF586	1	0.0536161	-0.0376106	0.144843	0.249355	0.502168
ENSG00000178467	P4HTM	3	0.0274813	-0.0192797	0.0742423	0.249377	0.502168
ENSG00000101052	IFT52	-1	-0.0409109	-0.11054	0.0287186	0.249494	0.502168
ENSG00000100528	CNIH1	-3	-0.0655568	-0.177139	0.0460254	0.249519	0.502168
ENSG00000038210	PI4K2B	-1	-0.07769	-0.210057	0.0546772	0.249997	0.502856
ENSG00000185085	INTS5	-1	-0.0711152	-0.192373	0.0501424	0.250358	0.503308
ENSG00000101421	CHMP4B	-1	-0.0510545	-0.138208	0.0360993	0.25091	0.504143
ENSG00000159202	UBE2Z	-3	-0.0628439	-0.170314	0.0446259	0.251751	0.505429
ENSG00000138606	SHF	-3	-0.0517877	-0.140364	0.0367884	0.251824	0.505429
ENSG00000129534	MIS18BP1	1	0.0343799	-0.0244829	0.0932428	0.252312	0.506074
ENSG00000070404	FSTL3	3	0.0468611	-0.033401	0.127123	0.252488	0.506074
ENSG00000101444	AHCY	-1	-0.103299	-0.280252	0.0736538	0.252557	0.506074
ENSG00000130956	HABP4	-1	-0.0833518	-0.226214	0.0595108	0.252822	0.50633
ENSG00000126070	AGO3	3	0.0265	-0.0189964	0.0719965	0.253617	0.507646
ENSG00000177963	RIC8A	-3	-0.0150495	-0.040904	0.010805	0.253927	0.507991
ENSG00000143324	XPR1	-1	-0.0284967	-0.0774745	0.0204811	0.254135	0.508056
ENSG00000205208	C4orf46	-1	-0.0291319	-0.079212	0.0209481	0.254234	0.508056
ENSG00000187260	WDR86	1	0.0948885	-0.0686346	0.258412	0.255405	0.510118
ENSG00000163607	GTPBP8	-3	-0.0355557	-0.0969084	0.0257971	0.256017	0.510862
ENSG00000178425	NT5DC1	-3	-0.0253119	-0.0689967	0.0183728	0.256104	0.510862
ENSG00000175104	TRAF6	3	0.0272317	-0.0197751	0.0742385	0.256193	0.510862
ENSG00000169762	TAPT1	-1	-0.0281242	-0.0767086	0.0204601	0.256554	0.510944
ENSG00000171130	ATP6V0E2	-3	-0.0843306	-0.230023	0.0613614	0.256593	0.510944
ENSG00000164252	AGGF1	-3	-0.0201472	-0.0549582	0.0146638	0.256649	0.510944
ENSG00000108094	CUL2	3	0.0233881	-0.0170607	0.0638368	0.257097	0.511298
ENSG00000113593	PPWD1	1	0.0553405	-0.0403702	0.151051	0.257104	0.511298
ENSG00000113360	DROSHA	-3	-0.0256961	-0.0701663	0.0187742	0.257416	0.511447
ENSG00000145016	RUBCN	3	0.0267362	-0.0195402	0.0730125	0.25748	0.511447
ENSG00000116857	TMEM9	-1	-0.0932815	-0.254822	0.0682592	0.257727	0.511447
ENSG00000066739	ATG2B	-3	-0.0354035	-0.0967255	0.0259185	0.257819	0.511447
ENSG00000151923	TIAL1	1	0.0575312	-0.0421291	0.157192	0.257872	0.511447
ENSG00000143149	ALDH9A1	-1	-0.0508437	-0.138965	0.0372776	0.258119	0.51166
ENSG00000130038	CRACR2A	-1	-0.0484406	-0.132426	0.0355446	0.258283	0.511701
ENSG00000180957	PITPNB	-1	-0.0435911	-0.11919	0.0320074	0.258417	0.511701
ENSG00000101255	TRIB3	-3	-0.116681	-0.319119	0.085758	0.258613	0.511712
ENSG00000165996	HACD1	1	0.0718564	-0.0528377	0.19655	0.258707	0.511712
ENSG00000132792	CTNNBL1	-1	-0.061242	-0.167546	0.0450619	0.258838	0.511712
ENSG00000156709	AIFM1	-3	-0.0210958	-0.0577992	0.0156076	0.259947	0.51363
ENSG00000118363	SPCS2	-1	-0.0210942	-0.0578142	0.0156258	0.260198	0.513702
ENSG00000181894	ZNF329	-1	-0.0342833	-0.094013	0.0254463	0.260601	0.513702
ENSG00000176018	LYSMD3	1	0.135955	-0.100965	0.372875	0.26071	0.513702
ENSG00000204590	GNL1	-1	-0.0756628	-0.207553	0.0562278	0.260848	0.513702
ENSG00000124243	BCAS4	-1	-0.110079	-0.302085	0.081927	0.261154	0.513702
ENSG00000154305	MIA3	3	0.0280642	-0.0208968	0.0770252	0.26125	0.513702
ENSG00000136193	SCRN1	-1	-0.0727768	-0.199745	0.0541918	0.261256	0.513702
ENSG00000124702	KLHDC3	-1	-0.0521914	-0.143294	0.0389112	0.261507	0.513702
ENSG00000205937	RNPS1	-3	-0.0619634	-0.170133	0.0462064	0.26155	0.513702
ENSG00000125450	NUP85	3	0.0236399	-0.0176386	0.0649184	0.261667	0.513702
ENSG00000135655	USP15	1	0.112479	-0.0839248	0.308882	0.261669	0.513702
ENSG00000187764	SEMA4D	-1	-0.0215539	-0.0592064	0.0160986	0.261877	0.513702
ENSG00000142192	APP	-1	-0.0849155	-0.233259	0.0634285	0.261893	0.513702
ENSG00000163956	LRPAP1	-1	-0.0505365	-0.13886	0.0377873	0.262101	0.513702
ENSG00000180089	TMEM86B	3	0.0748295	-0.055957	0.205616	0.26212	0.513702
ENSG00000130347	RTN4IP1	-1	-0.0540127	-0.148434	0.0404085	0.262212	0.513702
ENSG00000161202	DVL3	1	0.0333758	-0.0250013	0.0917529	0.262473	0.513939
ENSG00000175348	TMEM9B	-1	-0.0473143	-0.130118	0.035489	0.262741	0.514192
ENSG00000035720	STAP1	3	0.0512398	-0.0384848	0.140964	0.263015	0.514456
ENSG00000137078	SIT1	-3	-0.119481	-0.328786	0.0898227	0.263205	0.514554
ENSG00000159788	RGS12	1	0.037873	-0.0285781	0.104324	0.263969	0.515548
ENSG00000149716	LTO1	-1	-0.0243368	-0.0670397	0.0183661	0.263993	0.515548
ENSG00000091527	CDV3	-3	-0.0413943	-0.114085	0.0312964	0.264372	0.516016
ENSG00000137193	PIM1	-1	-0.0467329	-0.128826	0.0353597	0.26453	0.516049
ENSG00000173166	RAPH1	1	0.171303	-0.13004	0.472646	0.265205	0.516659
ENSG00000184992	BRI3BP	1	0.0277593	-0.0210739	0.0765924	0.265217	0.516659
ENSG00000142002	DPP9	-1	-0.026465	-0.0730256	0.0200957	0.265262	0.516659
ENSG00000183977	PP2D1	1	0.0632532	-0.0481204	0.174627	0.26565	0.517086
ENSG00000171150	SOCS5	-3	-0.0333981	-0.0922179	0.0254217	0.265762	0.517086
ENSG00000132646	PCNA	-1	-0.0357844	-0.0988897	0.027321	0.266391	0.518037
ENSG00000156735	BAG4	-1	-0.0250479	-0.0693005	0.0192047	0.267266	0.518968
ENSG00000184939	ZFP90	-1	-0.0602307	-0.166642	0.0461805	0.267268	0.518968
ENSG00000197933	ZNF823	-3	-0.0402763	-0.111437	0.0308844	0.267292	0.518968
ENSG00000173276	ZBTB21	-1	-0.0475467	-0.131588	0.0364942	0.267489	0.519079
ENSG00000204560	DHX16	1	0.0373496	-0.0286897	0.103389	0.26765	0.519118
ENSG00000147421	HMBOX1	1	0.0290045	-0.0222995	0.0803085	0.267838	0.519208
ENSG00000121775	TMEM39B	-3	-0.025183	-0.0697442	0.0193782	0.268017	0.519284
ENSG00000166548	TK2	-1	-0.0459582	-0.127406	0.0354894	0.268751	0.519867
ENSG00000158887	MPZ	1	0.10974	-0.0847585	0.304238	0.268791	0.519867
ENSG00000244607	CCDC13	1	0.0623781	-0.0482031	0.172959	0.268899	0.519867
ENSG00000145907	G3BP1	-1	-0.0273888	-0.0759463	0.0211686	0.268935	0.519867
ENSG00000260097	SPDYE6	3	0.069815	-0.053998	0.193628	0.269084	0.519867
ENSG00000173011	TADA2B	-1	-0.0183267	-0.050838	0.0141845	0.269229	0.519867
ENSG00000132471	WBP2	1	0.0642897	-0.049788	0.178367	0.269351	0.519867
ENSG00000108846	ABCC3	1	0.110362	-0.0855201	0.306244	0.269479	0.519867
ENSG00000129128	SPCS3	-1	-0.0359424	-0.0997767	0.0278918	0.269777	0.519867
ENSG00000231389	HLA-DPA1	1	0.0668827	-0.0519518	0.185717	0.269979	0.519867
ENSG00000125484	GTF3C4	-1	-0.0312831	-0.0868717	0.0243056	0.270032	0.519867
ENSG00000165704	HPRT1	-1	-0.0410793	-0.114093	0.0319342	0.270146	0.519867
ENSG00000127989	MTERF1	-1	-0.0296708	-0.0824077	0.023066	0.270151	0.519867
ENSG00000078140	UBE2K	-3	-0.0182935	-0.0508419	0.0142549	0.270644	0.520278
ENSG00000188542	DUSP28	-1	-0.0416315	-0.115704	0.0324408	0.270646	0.520278
ENSG00000132740	IGHMBP2	1	0.0375807	-0.0293512	0.104513	0.271125	0.520749
ENSG00000143486	EIF2D	-1	-0.0219324	-0.0609984	0.0171335	0.271173	0.520749
ENSG00000145293	ENOPH1	-1	-0.0761404	-0.211805	0.0595242	0.271328	0.520774
ENSG00000173153	ESRRA	1	-0.0321291	-0.0894299	0.0251717	0.271781	0.521373
ENSG00000181991	MRPS11	-1	-0.0378995	-0.105535	0.0297356	0.272086	0.521688
ENSG00000164483	SAMD3	-3	-0.0454006	-0.126482	0.0356812	0.272443	0.5221
ENSG00000151135	TMEM263	-3	-0.0437238	-0.121893	0.0344453	0.272946	0.522792
ENSG00000204619	PPP1R11	1	0.0492765	-0.0388875	0.13744	0.273315	0.523107
ENSG00000087448	KLHL42	3	0.0261366	-0.0206339	0.0729072	0.273394	0.523107
ENSG00000142959	BEST4	-1	-0.103147	-0.287821	0.0815281	0.273648	0.523321
ENSG00000104964	AES	-1	-0.0797944	-0.222792	0.0632034	0.274094	0.523734
ENSG00000176208	ATAD5	-1	-0.0363814	-0.101587	0.0288241	0.274148	0.523734
ENSG00000161204	ABCF3	-1	-0.0159269	-0.0444857	0.0126319	0.274372	0.523892
ENSG00000119280	C1orf198	-1	-0.0424589	-0.118628	0.0337102	0.274595	0.524046
ENSG00000162396	PARS2	-1	-0.0458256	-0.128067	0.0364158	0.274786	0.524139
ENSG00000127125	PPCS	-1	-0.0280521	-0.0784635	0.0223594	0.275429	0.524794
ENSG00000136813	ECPAS	-3	-0.0199791	-0.0558889	0.0159307	0.275508	0.524794
ENSG00000131148	EMC8	-3	-0.0831272	-0.232552	0.0662976	0.275556	0.524794
ENSG00000064607	SUGP2	1	0.0700186	-0.0560002	0.196037	0.276156	0.525665
ENSG00000154027	AK5	-3	-0.061475	-0.172234	0.0492835	0.27666	0.526354
ENSG00000119335	SET	-3	-0.0169682	-0.0475491	0.0136127	0.276812	0.52637
ENSG00000106049	HIBADH	-1	-0.0562673	-0.157766	0.0452318	0.277244	0.526921
ENSG00000087338	GMCL1	-3	-0.0235313	-0.0660286	0.018966	0.277808	0.52772
ENSG00000118894	EEF2KMT	-1	-0.0642925	-0.180444	0.0518591	0.277973	0.527763
ENSG00000166342	NETO1	-1	-0.194448	-0.545871	0.156976	0.278154	0.527835
ENSG00000118762	PKD2	1	0.100341	-0.0811509	0.281833	0.278541	0.528079
ENSG00000184428	TOP1MT	-1	-0.0690997	-0.194103	0.0559037	0.278616	0.528079
ENSG00000145982	FARS2	-1	-0.0785881	-0.220786	0.0636099	0.278717	0.528079
ENSG00000047249	ATP6V1H	1	0.0171903	-0.013923	0.0483035	0.278855	0.528079
ENSG00000221944	TIGD1	1	0.08446	-0.068527	0.237447	0.279233	0.528523
ENSG00000068971	PPP2R5B	-3	-0.0504657	-0.141928	0.0409966	0.279501	0.528759
ENSG00000160883	HK3	1	0.0546204	-0.0444014	0.153642	0.279646	0.528761
ENSG00000070761	CFAP20	-3	-0.0225606	-0.0634877	0.0183664	0.27996	0.528806
ENSG00000014257	ACPP	3	0.0462789	-0.0376798	0.130237	0.279985	0.528806
ENSG00000198157	HMGN5	-1	-0.0405206	-0.114058	0.0330167	0.28015	0.528806
ENSG00000104299	INTS9	-1	-0.0508002	-0.143011	0.0414104	0.280243	0.528806
ENSG00000160551	TAOK1	-3	-0.0746542	-0.210242	0.0609334	0.28052	0.529059
ENSG00000166225	FRS2	-3	-0.0378995	-0.106773	0.0309743	0.280802	0.52932
ENSG00000077235	GTF3C1	-1	-0.0272411	-0.0768758	0.0223936	0.282065	0.53143
ENSG00000127337	YEATS4	-3	-0.0407791	-0.115165	0.0336064	0.282608	0.531846
ENSG00000100099	HPS4	-1	-0.0215557	-0.0608847	0.0177733	0.282719	0.531846
ENSG00000169490	TM2D2	-1	-0.0335782	-0.0948525	0.027696	0.282796	0.531846
ENSG00000082269	FAM135A	3	0.0381027	-0.0314375	0.107643	0.282863	0.531846
ENSG00000105229	PIAS4	1	0.0272474	-0.0225805	0.0770754	0.283825	0.533382
ENSG00000133111	RFXAP	-3	-0.0315644	-0.0893129	0.0261841	0.284041	0.533517
ENSG00000180448	ARHGAP45	1	0.0243765	-0.0202364	0.0689894	0.284203	0.533549
ENSG00000087995	METTL2A	-3	-0.035997	-0.101934	0.0299403	0.28462	0.533795
ENSG00000116044	NFE2L2	1	0.0467636	-0.038994	0.132521	0.285174	0.533795
ENSG00000124762	CDKN1A	-1	-0.0601389	-0.170434	0.0501567	0.285216	0.533795
ENSG00000076201	PTPN23	-1	-0.0248417	-0.0704197	0.0207363	0.285406	0.533795
ENSG00000010322	NISCH	-3	-0.0198109	-0.0561591	0.0165373	0.285412	0.533795
ENSG00000174137	FAM53A	-1	-0.0635237	-0.180081	0.0530339	0.28544	0.533795
ENSG00000148300	REXO4	-3	-0.0918438	-0.260384	0.0766963	0.285495	0.533795
ENSG00000100162	CENPM	-1	-0.132657	-0.376373	0.111059	0.286051	0.533795
ENSG00000171169	NAIF1	1	0.0361961	-0.0303107	0.102703	0.286106	0.533795
ENSG00000136273	HUS1	-3	-0.0211108	-0.059909	0.0176873	0.286217	0.533795
ENSG00000036054	TBC1D23	3	0.0282987	-0.0237171	0.0803145	0.286288	0.533795
ENSG00000206562	METTL6	-3	-0.028361	-0.0804914	0.0237695	0.28629	0.533795
ENSG00000147251	DOCK11	1	0.0286313	-0.0240038	0.0812663	0.286361	0.533795
ENSG00000084693	AGBL5	-1	-0.0242385	-0.0688081	0.0203311	0.286471	0.533795
ENSG00000140941	MAP1LC3B	1	0.0216108	-0.0181298	0.0613514	0.286504	0.533795
ENSG00000163950	SLBP	-1	-0.0255889	-0.0726864	0.0215085	0.286927	0.534313
ENSG00000068394	GPKOW	-3	-0.0787972	-0.224044	0.0664496	0.28765	0.535303
ENSG00000135709	KIAA0513	1	0.0588875	-0.0496881	0.167463	0.287776	0.535303
ENSG00000110911	SLC11A2	-1	-0.0436713	-0.124211	0.0368688	0.287894	0.535303
ENSG00000164124	TMEM144	3	0.0807472	-0.0683438	0.229838	0.288458	0.536034
ENSG00000160401	CFAP157	-1	-0.0457957	-0.130374	0.0387822	0.288578	0.536034
ENSG00000114978	MOB1A	1	0.0927545	-0.0786132	0.264122	0.288758	0.536099
ENSG00000126870	WDR60	-3	-0.0400523	-0.114101	0.0339965	0.289087	0.536385
ENSG00000204390	HSPA1L	1	0.0466973	-0.0396575	0.133052	0.289203	0.536385
ENSG00000188938	FAM120AOS	-3	-0.0195051	-0.0556196	0.0166093	0.2898	0.537071
ENSG00000187325	TAF9B	-1	-0.0300634	-0.0857343	0.0256075	0.289864	0.537071
ENSG00000175224	ATG13	3	0.014288	-0.0121796	0.0407556	0.290034	0.537116
ENSG00000186272	ZNF17	-1	-0.0684519	-0.195553	0.0586495	0.291169	0.538947
ENSG00000160326	SLC2A6	-1	0.0438024	-0.0376164	0.125221	0.291682	0.539626
ENSG00000170606	HSPA4	-3	-0.078613	-0.224829	0.0676035	0.291988	0.539921
ENSG00000080503	SMARCA2	-3	-0.0259349	-0.074212	0.0223422	0.292382	0.540321
ENSG00000147854	UHRF2	1	0.0575981	-0.0496859	0.164882	0.292682	0.540321
ENSG00000177034	MTX3	-1	-0.0325885	-0.0932992	0.0281222	0.292765	0.540321
[truncated: 1,691 more rows]
